# Supplementary material for: Genomic Diversity and Selection Signatures for Weining Cattle on the Border of Yunnan-Guizhou
Source: Front Genet. 2022 Jul 7;13:848951. doi: 10.3389/fgene.2022.848951 (PMC9301131; doi:10.3389/fgene.2022.848951)
Supplement: Supplementary file 2 [file DataSheet1.xlsx]

## Sheet: Table S1
Table S1. Overview of sample information and sequencing statistics
Number	Sample ID	Accession number	Breed	Group	Mapping rate	Depth	BioProject	Sample origin place
1	SRR1346376	SRR1346376	Angus	European taurine	0.9938	12.663	PRJNA176557	Aberdeenshire, Scotland, UK
2	SRR1348580	SRR1348580	Angus	European taurine	0.9919	11.7672	PRJNA176557	Aberdeenshire, Scotland, UK
3	SRR1348581	SRR1348581	Angus	European taurine	0.9917	11.1201	PRJNA176557	Aberdeenshire, Scotland, UK
4	SRR1355237	SRR1355237	Angus	European taurine	0.9954	13.7841	PRJNA176557	Aberdeenshire, Scotland, UK
5	SRR1365129	SRR1365129	Angus	European taurine	0.9903	15.5042	PRJNA176557	Aberdeenshire, Scotland, UK
6	SRR1365144	SRR1365144	Angus	European taurine	0.993	16.2735	PRJNA176557	Aberdeenshire, Scotland, UK
7	SRR1425124	SRR1425124	Angus	European taurine	0.9942	16.442	PRJNA176557	Aberdeenshire, Scotland, UK
8	SRR1425145	SRR1425145	Angus	European taurine	0.9931	13.1501	PRJNA176557	Aberdeenshire, Scotland, UK
9	SRR1425146	SRR1425146	Angus	European taurine	0.9643	11.6078	PRJNA176557	Aberdeenshire, Scotland, UK
10	SRR1525617	SRR1525617	Simmental	European taurine	0.9946	11.9769	PRJNA256210	Geneve, Switzerland
11	SRR1525619	SRR1525619	Simmental	European taurine	0.9918	11.0807	PRJNA256210	Geneve, Switzerland
12	SRR1525621	SRR1525621	Simmental	European taurine	0.9906	11.1448	PRJNA256210	Geneve, Switzerland
13	SRR1525700	SRR1525700	Simmental	European taurine	0.9926	12.5916	PRJNA256210	Geneve, Switzerland
14	SRR1525701	SRR1525701	Simmental	European taurine	0.9902	12.4156	PRJNA256210	Geneve, Switzerland
15	SRR1525702	SRR1525702	Simmental	European taurine	0.9935	13.5684	PRJNA256210	Geneve, Switzerland
16	SRR1525703	SRR1525703	Simmental	European taurine	0.9427	15.1731	PRJNA256210	Geneve, Switzerland
17	SRR1525705	SRR1525705	Simmental	European taurine	0.9893	13.682	PRJNA256210	Geneve, Switzerland
18	SRR934415	SRR934415	Hanwoo	East Asian taurine	0.9985	12.992	PRJNA210523	Chuncheon, Kangwon-do, Korea
19	SRR934417	SRR934417	Hanwoo	East Asian taurine	0.9982	12.7709	PRJNA210523	Chuncheon, Kangwon-do, Korea
20	SRR934418	SRR934418	Hanwoo	East Asian taurine	0.9981	13.2806	PRJNA210523	Chuncheon, Kangwon-do, Korea
21	SRR934419	SRR934419	Hanwoo	East Asian taurine	0.9982	12.5668	PRJNA210523	Chuncheon, Kangwon-do, Korea
22	SRR934432	SRR934432	Hanwoo	East Asian taurine	0.9984	13.5425	PRJNA210523	Chuncheon, Kangwon-do, Korea
23	SRR934433	SRR934433	Hanwoo	East Asian taurine	0.9911	12.2428	PRJNA210523	Chuncheon, Kangwon-do, Korea
24	SRR934434	SRR934434	Hanwoo	East Asian taurine	0.9986	12.5103	PRJNA210523	Chuncheon, Kangwon-do, Korea
25	SRR934435	SRR934435	Hanwoo	East Asian taurine	0.998	11.4713	PRJNA210523	Chuncheon, Kangwon-do, Korea
26	SRR934436	SRR934436	Hanwoo	East Asian taurine	0.9986	11.3457	PRJNA210523	Chuncheon, Kangwon-do, Korea
27	SRR934437	SRR934437	Hanwoo	East Asian taurine	0.9983	11.8099	PRJNA210523	Chuncheon, Kangwon-do, Korea
28	WN10	SRR5507196	Wannan	Chinese indicine	0.991	10.1569	PRJNA379859	Jixi, Anhui, China
29	WN11	SRR5507195	Wannan	Chinese indicine	0.9934	11.7816	PRJNA379859	Jixi, Anhui, China
30	WN4	SRR6024573,SRR5507199	Wannan	Chinese indicine	0.9788	22.9631	PRJNA379859	Jixi, Anhui, China
31	WN8	SRR6024574,SRR5507198	Wannan	Chinese indicine	0.989	23.1603	PRJNA379859	Jixi, Anhui, China
32	WN9	SRR5507197	Wannan	Chinese indicine	0.9899	9.6483	PRJNA379859	Jixi, Anhui, China
33	JXGF1	SRR5507286	Guangfeng	Chinese indicine	0.9975	9.464	PRJNA379859	Guangfeng, Shangrao, Jiangxi, China
34	JXGF2	SRR5507285	Guangfeng	Chinese indicine	0.9978	10.1448	PRJNA379859	Guangfeng, Shangrao, Jiangxi, China
35	JXGF3	SRR5507284	Guangfeng	Chinese indicine	0.9971	9.3126	PRJNA379859	Guangfeng, Shangrao, Jiangxi, China
36	JXGF4	SRR5507283	Guangfeng	Chinese indicine	0.9976	11.4533	PRJNA379859	Guangfeng, Shangrao, Jiangxi, China
37	Brahman05	SRR4002987-3008	Brahman	Indian indicine	0.9953	13.1544	PRJNA324822	Brahman, West Bengal, India
38	Brahman06	SRR4002969-2986	Brahman	Indian indicine	0.9961	15.3031	PRJNA324822	Brahman, West Bengal, India
39	Brahman07	SRR4002956-2968	Brahman	Indian indicine	0.9963	13.2469	PRJNA324822	Brahman, West Bengal, India
40	Brahman08	SRR4002953-55	Brahman	Indian indicine	0.9973	14.1265	PRJNA324822	Brahman, West Bengal, India
41	SRR2016762	SRR2016762	Nelore	Indian indicine	0.9864	10.0582	PRJNA277147	Nelore, Andhra, India
42	SRR2016754	SRR2016754	Gir	Indian indicine	0.9937	12.749	PRJNA277147	Amblash, Gujarat, India
43	SRR2016752	SRR2016752	Gir	Indian indicine	0.9951	9.7792	PRJNA277147	Amblash, Gujarat, India
44	GZWN5	SRR5507204	Weining	Hybrid	0.97	8.0938	PRJNA379859	Weining, Bijie, Guizhou, China
45	GZWN6M	SRR5507203	Weining	Hybrid	0.9933	8.6011	PRJNA379859	Weining, Bijie, Guizhou, China
46	GZWN7M	SRR5507202	Weining	Hybrid	0.9928	10.2493	PRJNA379859	Weining, Bijie, Guizhou, China
47	GZWN18M	SRR5507201	Weining	Hybrid	0.9931	8.6196	PRJNA379859	Jixi, Anhui, China
48	GZWN19	SRR5507200	Weining	Hybrid	0.9931	8.6196	PRJNA379859	Jixi, Anhui, China
49	GZWN2	SRR12739624	Weining	Hybrid	0.9973	10.5241	PRJNA666386	Weining, Bijie, Guizhou, China
50	GZWN8	SRR12739623	Weining	Hybrid	0.9983	10.1041	PRJNA666386	Weining, Bijie, Guizhou, China
51	GZWN13	SRR12739622	Weining	Hybrid	0.9978	10.0289	PRJNA666386	Weining, Bijie, Guizhou, China
52	GZWN14	SRR12739621	Weining	Hybrid	0.9982	11.0257	PRJNA666386	Weining, Bijie, Guizhou, China
53	GZWN17	SRR12739620	Weining	Hybrid	0.9977	10.4455	PRJNA666386	Weining, Bijie, Guizhou, China
54	SRR6024562	SRR6024562	Wenshan	Chinese indicine	0.9932	10.9981	PRJNA379859	Wenshan, Yunnan, China
55	SRR6024569	SRR6024569	Wenshan	Chinese indicine	0.9851	11.0636	PRJNA379859	Wenshan, Yunnan, China
56	SRR6024575	SRR6024575	Wenshan	Chinese indicine	0.9951	10.6536	PRJNA379859	Wenshan, Yunnan, China
57	SRR6024576	SRR6024576	Wenshan	Chinese indicine	0.9955	9.3981	PRJNA379859	Wenshan, Yunnan, China
58	SRR6024577	SRR6024577	Wenshan	Chinese indicine	0.9956	11.5984	PRJNA379859	Wenshan, Yunnan, China

## Sheet:  Table S2
Table S2. Distribution of SNPs identified in cattle breeds/populations within various genomic regions annotated by snpEff.
Type	Weining	Chinese_indicine	Indina_indicine	Hanwoo	Angus	Simmental
3_prime_UTR_variant	619321	809430	393173	269440	171572	187869
5_prime_UTR_premature_start_codon_gain_variant	26146	34193	16237	11471	7369	8212
5_prime_UTR_variant	152991	200365	94536	66458	44963	48916
downstream_gene_variant	4106363	5340364	2613137	1790323	1098409	1215338
initiator_codon_variant	39	55	26	22	16	11
intergenic_region	16710198	21779922	10988464	7256838	4568140	5018020
intragenic_variant	288	471	156	104	72	83
intron_variant	50206914	65313077	32483833	20532380	13016875	14382764
missense_variant	249714	329621	135012	127031	72850	79477
non_coding_transcript_exon_variant	274021	357837	171757	117125	71622	78144
splice_acceptor_variant	1152	1481	794	682	376	421
splice_donor_variant	1487	1944	885	742	440	462
splice_region_variant	94716	124637	58716	40239	25685	28528
start_lost	410	521	257	208	111	127
stop_gained	1782	2312	976	1000	494	501
stop_lost	262	360	175	150	115	114
stop_retained_variant	257	357	161	146	90	112
synonymous_variant	471028	699083	256164	201455	111977	123856
upstream_gene_variant	3882025	5020368	2493630	1711559	1074096	1185067

## Sheet: Table S3
Table S3. A summary of genes from θπ
Chrom	Starting position	Ending position	θπ	Gene
12	72380001	72430000	4.37565	LOC112449072
12	69820001	69870000	4.34424	LOC104973089
21	33000001	33050000	4.3047	LOC112443340
21	33000001	33050000	4.3047	LOC112443250
21	33000001	33050000	4.3047	LOC112443150
21	33000001	33050000	4.3047	LOC112443149
6	20001	70000	4.30378	LOC788476
6	20001	70000	4.30378	LOC112447203
1	158020001	158070000	4.28576	TRNAT-UGU
1	158020001	158070000	4.28576	TRNAT-CGU
1	158020001	158070000	4.28576	TRNAM-CAU
1	158020001	158070000	4.28576	TRNAF-GAA
1	158020001	158070000	4.28576	TRNAA-AGC
1	158020001	158070000	4.28576	LOC527195
1	158020001	158070000	4.28576	LOC112448270
1	158020001	158070000	4.28576	GPX6
12	72260001	72310000	4.28135	LOC112449109
21	32980001	33030000	4.14457	LOC112443340
21	32980001	33030000	4.14457	LOC112443250
21	32980001	33030000	4.14457	LOC112443150
21	32980001	33030000	4.14457	LOC112443149
7	9960001	10010000	4.11919	LOC788031
7	9960001	10010000	4.11919	LOC112447331
6	60001	110000	4.11618	LOC112447203
23	21740001	21790000	4.0873	LOC781635
23	21740001	21790000	4.0873	LOC613394
24	62300001	62350000	4.0618	LOC101906312
21	32960001	33010000	4.03077	LOC112443250
21	32960001	33010000	4.03077	LOC112443149
3	119340001	119390000	4.02833	LOC530175
26	50280001	50330000	3.95819	TCERG1L
6	1	50000	3.93514	LOC788476
10	18880001	18930000	3.92388	MYO9A
22	10780001	10830000	3.904	GOLGA4
7	68560001	68610000	3.89926	TRNAG-CCC
7	68560001	68610000	3.89926	LOC112447526
7	110180001	110230000	3.88359	WDR36
3	54300001	54350000	3.8808	LOC112445995
3	54300001	54350000	3.8808	GBP4
3	54280001	54330000	3.8808	LOC112445996
3	54280001	54330000	3.8808	GBP4
19	43260001	43310000	3.87391	LOC112442861
19	43260001	43310000	3.87391	LOC112442857
19	43260001	43310000	3.87391	LOC112442856
19	43260001	43310000	3.87391	LOC112442855
19	43260001	43310000	3.87391	LOC112442854
19	43260001	43310000	3.87391	LOC112442851
19	43260001	43310000	3.87391	LOC112442850
19	43260001	43310000	3.87391	LOC112442843
22	10800001	10850000	3.8668	GOLGA4
12	72400001	72450000	3.82205	LOC112449072
23	26220001	26270000	3.80683	LOC107131258
23	26220001	26270000	3.80683	LOC104969894
23	26220001	26270000	3.80683	LOC101903211
10	18920001	18970000	3.80541	MYO9A
10	93800001	93850000	3.78907	LOC112448582
10	10020001	10070000	3.78432	DMGDH
20	51200001	51250000	3.77577	CDH12
22	10760001	10810000	3.77035	GOLGA4
14	40001	90000	3.75573	LOC112449638
14	40001	90000	3.75573	LOC112449589
14	40001	90000	3.75573	LOC112449588
9	104500001	104550000	3.74243	LOC112448149
9	104480001	104530000	3.73145	LOC112448149
12	70880001	70930000	3.72798	LOC100336232
12	72740001	72790000	3.70978	LOC100337390
27	6880001	6930000	3.70909	LOC112444647
8	103640001	103690000	3.70034	WHRN
8	103640001	103690000	3.70034	LOC112447922
12	69900001	69950000	3.68807	LOC104973089
12	72720001	72770000	3.67904	LOC100337390
14	13700001	13750000	3.67882	LOC101907803
22	10820001	10870000	3.66618	GOLGA4
12	72420001	72470000	3.65794	LOC112449072
14	82360001	82410000	3.64973	SLC2A5
23	1	50000	3.64386	LOC112443722
23	1	50000	3.64386	LOC112443721
23	1	50000	3.64386	LOC101906171
15	47220001	47270000	3.63704	OR52N2
15	47220001	47270000	3.63704	OR52E6
12	72320001	72370000	3.6317	LOC112449075
10	59060001	59110000	3.62883	LOC112448484
10	59060001	59110000	3.62883	CYP19A1
26	38320001	38370000	3.62573	LOC112444480
10	59080001	59130000	3.62361	CYP19A1
1	157980001	158030000	3.60794	TRNAT-UGU
1	157980001	158030000	3.60794	TRNAR-UCG
1	157980001	158030000	3.60794	TRNAI-UAU
1	157980001	158030000	3.60794	GPX6
1	157980001	158030000	3.60794	GPX5
10	18900001	18950000	3.60647	MYO9A
17	70860001	70910000	3.60389	TRNAS-GGA
17	70860001	70910000	3.60389	LOC112441477
17	70860001	70910000	3.60389	LOC101906281
17	70860001	70910000	3.60389	IGLL1
21	69840001	69890000	3.60315	LOC112443194
21	69820001	69870000	3.60315	LOC112443194
14	20001	70000	3.60001	LOC112449638
14	82340001	82390000	3.59103	SLC2A5
7	100001	150000	3.59051	LOC101907627
14	82320001	82370000	3.58766	SLC2A5
10	59100001	59150000	3.58555	CYP19A1
26	38300001	38350000	3.58414	RAB11FIP2
26	38300001	38350000	3.58414	LOC112444480
12	86920001	86970000	3.58326	RASA3
18	9300001	9350000	3.58117	CDH13
13	43300001	43350000	3.5803	LOC782061
13	43300001	43350000	3.5803	LOC112449296
13	43300001	43350000	3.5803	LOC112449294
26	38260001	38310000	3.58013	RAB11FIP2
10	18940001	18990000	3.57753	MYO9A
7	42900001	42950000	3.57563	LOC788709
7	42900001	42950000	3.57563	LOC787611
7	42900001	42950000	3.57563	LOC522560
7	42900001	42950000	3.57563	LOC112447520
7	17360001	17410000	3.57508	LOC112447355
7	17360001	17410000	3.57508	LOC100337044
16	28080001	28130000	3.57494	DNAH14
1	8940001	8990000	3.56847	LOC526789
12	87200001	87250000	3.56576	LOC112449111
26	38280001	38330000	3.56025	RAB11FIP2
26	38280001	38330000	3.56025	LOC112444480
11	26460001	26510000	3.55776	SLC10A6
11	26460001	26510000	3.55776	PPM1B
16	28120001	28170000	3.55496	DNAH14
23	600001	650000	3.55137	KHDRBS2
16	28360001	28410000	3.55121	DNAH14
22	10840001	10890000	3.54862	GOLGA4
16	28100001	28150000	3.54684	DNAH14
12	72440001	72490000	3.53992	LOC112449072
26	38240001	38290000	3.5315	RAB11FIP2
6	113020001	113070000	3.52822	LOC532207
6	113020001	113070000	3.52822	LOC107132586
16	28340001	28390000	3.52778	DNAH14
7	110200001	110250000	3.52515	WDR36
16	28140001	28190000	3.52211	DNAH14
23	580001	630000	3.51817	KHDRBS2
3	119380001	119430000	3.51742	CSF2RA
18	60200001	60250000	3.51427	LOC112442368
18	60200001	60250000	3.51427	LOC101905616
26	42420001	42470000	3.50952	DMBT1
28	16520001	16570000	3.49958	CDK1
10	18720001	18770000	3.49815	MYO9A
8	103620001	103670000	3.48988	WHRN
19	48760001	48810000	3.48833	SMURF2
19	48760001	48810000	3.48833	LOC112442687
6	112240001	112290000	3.48732	LOC112447131
1	146700001	146750000	3.4869	LOC101902902
1	146700001	146750000	3.4869	LOC101902630
6	80001	130000	3.48635	APELA
21	59000001	59050000	3.48148	SERPINA6
9	39340001	39390000	3.48121	RPF2
9	39340001	39390000	3.48121	GTF3C6
12	72360001	72410000	3.48095	LOC112449075
12	72360001	72410000	3.48095	LOC112449072
12	72340001	72390000	3.48095	LOC112449075
10	59040001	59090000	3.47886	LOC112448484
26	50340001	50390000	3.46757	TCERG1L
26	50340001	50390000	3.46757	LOC112444506
4	7740001	7790000	3.46304	SUN3
4	7740001	7790000	3.46304	CLDN12
14	13480001	13530000	3.46146	LOC112449611
16	57000001	57050000	3.46145	TRNAY-GUA
16	57000001	57050000	3.46145	TNR
10	18840001	18890000	3.45711	MYO9A
9	41540001	41590000	3.45371	LOC112448043
9	41540001	41590000	3.45371	FOXO3
10	93780001	93830000	3.44764	LOC112448582
21	58940001	58990000	3.44483	SERPINA6
26	50260001	50310000	3.44212	TCERG1L
6	112220001	112270000	3.43018	LOC112447131
7	3860001	3910000	3.4275	GATAD2A
16	28060001	28110000	3.42736	LOC785251
16	28060001	28110000	3.42736	DNAH14
9	33360001	33410000	3.42664	ROS1
16	28040001	28090000	3.42093	LOC785251
16	28040001	28090000	3.42093	DNAH14
12	70780001	70830000	3.40699	LOC523431
12	70780001	70830000	3.40699	LOC100336232
16	28320001	28370000	3.40694	DNAH14
22	10740001	10790000	3.40519	GOLGA4
22	10740001	10790000	3.40519	DCLK3
9	21500001	21550000	3.40356	FAM46A
19	48800001	48850000	3.40253	LOC112442687
7	80001	130000	3.40046	LOC112447312
7	80001	130000	3.40046	LOC101907627
13	43320001	43370000	3.39691	LOC782061
13	43320001	43370000	3.39691	LOC112449296
13	43320001	43370000	3.39691	LOC112449295
13	43320001	43370000	3.39691	LOC112449294
11	72280001	72330000	3.39192	ZNF513
11	72280001	72330000	3.39192	SNX17
11	72280001	72330000	3.39192	PPM1G
11	72280001	72330000	3.39192	MPV17
11	72280001	72330000	3.39192	GTF3C2
11	72280001	72330000	3.39192	EIF2B4
10	18740001	18790000	3.39181	MYO9A
9	41520001	41570000	3.39069	LOC112448043
9	41520001	41570000	3.39069	FOXO3
18	21720001	21770000	3.38832	CHD9
10	10000001	10050000	3.38631	ARSB
9	21480001	21530000	3.38587	FAM46A
17	56920001	56970000	3.38532	TAOK3
3	32220001	32270000	3.38521	DENND2D
3	32220001	32270000	3.38521	CEPT1
1	158180001	158230000	3.38498	TXLNA
7	9920001	9970000	3.38387	LOC788031
7	9920001	9970000	3.38387	LOC101903003
7	9900001	9950000	3.38387	LOC788031
7	9900001	9950000	3.38387	LOC101903003
17	56940001	56990000	3.38025	TAOK3
8	7280001	7330000	3.3797	LOC112447767
8	7280001	7330000	3.3797	ADAM21
18	21580001	21630000	3.37381	CHD9
17	70720001	70770000	3.37371	LOC504730
17	70720001	70770000	3.37371	LOC112442065
17	70720001	70770000	3.37371	LOC112442063
7	81700001	81750000	3.37155	SSBP2
7	81700001	81750000	3.37155	LOC112447561
10	58720001	58770000	3.37048	LOC112448482
10	58720001	58770000	3.37048	DMXL2
21	58960001	59010000	3.36186	SERPINA6
1	136880001	136930000	3.35998	UBA5
1	136880001	136930000	3.35998	ACAD11
9	39320001	39370000	3.35852	RPF2
9	39320001	39370000	3.35852	GTF3C6
18	9280001	9330000	3.35758	CDH13
2	90760001	90810000	3.35717	SUMO1
2	90760001	90810000	3.35717	NOP58
2	90760001	90810000	3.35717	LOC112443676
2	90760001	90810000	3.35717	LOC112443674
2	90760001	90810000	3.35717	LOC112443666
2	90760001	90810000	3.35717	LOC112443665
9	65640001	65690000	3.35592	LOC101907989
17	56960001	57010000	3.3522	TAOK3
23	16560001	16610000	3.35219	LOC112443696
23	16560001	16610000	3.35219	GNMT
23	16560001	16610000	3.35219	CNPY3
18	21700001	21750000	3.35179	CHD9
19	63440001	63490000	3.35004	LOC112442745
7	3880001	3930000	3.34974	MAU2
7	3880001	3930000	3.34974	GATAD2A
7	81640001	81690000	3.34943	SSBP2
23	26160001	26210000	3.34906	LOC101903211
17	62200001	62250000	3.34892	LOC112442048
17	62200001	62250000	3.34892	LOC112442047
17	62200001	62250000	3.34892	ADAM1A
18	21640001	21690000	3.34506	CHD9
18	21660001	21710000	3.34283	CHD9
8	50840001	50890000	3.3425	TRPM6
1	71540001	71590000	3.34112	DLG1
5	46500001	46550000	3.33843	LOC100848339
5	46500001	46550000	3.33843	CAND1
7	81420001	81470000	3.33814	SSBP2
5	46480001	46530000	3.33744	LOC100848339
5	46480001	46530000	3.33744	CAND1
9	65620001	65670000	3.33565	LOC101907989
10	18760001	18810000	3.33505	MYO9A
9	33340001	33390000	3.33437	ROS1
23	30200001	30250000	3.33417	TRNAT-UGU
23	30200001	30250000	3.33417	TRNAR-UCG
23	30200001	30250000	3.33417	TRNAK-UUU
23	30200001	30250000	3.33417	TRNAI-UAU
23	30200001	30250000	3.33417	LOC112443761
23	30200001	30250000	3.33417	LOC112441537
12	87180001	87230000	3.33406	LOC112449111
8	103660001	103710000	3.33279	WHRN
8	103660001	103710000	3.33279	LOC112447922
22	10860001	10910000	3.3319	ITGA9
22	10860001	10910000	3.3319	GOLGA4
22	10860001	10910000	3.3319	C22H3orf35
12	71500001	71550000	3.33164	LOC107131218
7	86980001	87030000	3.33092	RASA1
1	71520001	71570000	3.33053	LOC112448333
1	71520001	71570000	3.33053	DLG1
14	60001	110000	3.33019	LOC112449589
14	60001	110000	3.33019	LOC112449588
22	10340001	10390000	3.32839	LRRFIP2
22	10340001	10390000	3.32839	LOC100848011
4	34800001	34850000	3.3279	LOC104969864
18	21600001	21650000	3.3222	CHD9
8	111980001	112030000	3.322	MYT1L
17	56880001	56930000	3.32067	TAOK3
9	38900001	38950000	3.31951	REV3L
9	38900001	38950000	3.31951	LOC784866
17	56900001	56950000	3.31866	TAOK3
11	72300001	72350000	3.31818	UCN
11	72300001	72350000	3.31818	TRIM54
11	72300001	72350000	3.31818	MPV17
11	72300001	72350000	3.31818	GTF3C2
27	6900001	6950000	3.31473	LOC112444647
15	51460001	51510000	3.31276	LOC507756
15	51460001	51510000	3.31276	LOC407148
15	51460001	51510000	3.31276	LOC112441637
1	71580001	71630000	3.31223	DLG1
18	21620001	21670000	3.30934	CHD9
7	81720001	81770000	3.30933	LOC112447561
9	38920001	38970000	3.3058	REV3L
9	38920001	38970000	3.3058	MIR6536-2
9	38920001	38970000	3.3058	MIR6536-1
9	38920001	38970000	3.3058	LOC784866
21	57800001	57850000	3.30461	UBR7
21	57800001	57850000	3.30461	TMEM251
21	57800001	57850000	3.30461	GON7
10	58700001	58750000	3.30452	DMXL2
21	57820001	57870000	3.3035	UBR7
21	57820001	57870000	3.3035	GON7
21	57820001	57870000	3.3035	BTBD7
1	26080001	26130000	3.30304	ROBO1
1	71500001	71550000	3.30231	MELTF
1	71500001	71550000	3.30231	LOC112448333
1	71500001	71550000	3.30231	DLG1
16	28200001	28250000	3.30157	DNAH14
9	39420001	39470000	3.29929	AMD1
18	21980001	22030000	3.29793	RPGRIP1L
9	39160001	39210000	3.29757	SLC16A10
17	71140001	71190000	3.29737	LOC112441982
17	71140001	71190000	3.29737	LOC100297192
1	71560001	71610000	3.29548	DLG1
7	3900001	3950000	3.2953	MAU2
7	3900001	3950000	3.2953	LOC112447571
7	3900001	3950000	3.2953	GATAD2A
9	41780001	41830000	3.29503	AFG1L
8	61260001	61310000	3.29503	ZCCHC7
9	33480001	33530000	3.29314	VGLL2
9	33480001	33530000	3.29314	ROS1
16	21740001	21790000	3.29314	RRP15
9	39240001	39290000	3.29198	SLC16A10
1	97980001	98030000	3.29198	MECOM
9	41700001	41750000	3.29117	AFG1L
7	95220001	95270000	3.291	ELL2
1	71640001	71690000	3.29028	DLG1
19	43240001	43290000	3.28812	LOC112442861
19	43240001	43290000	3.28812	LOC112442857
19	43240001	43290000	3.28812	LOC112442856
19	43240001	43290000	3.28812	LOC112442851
19	43240001	43290000	3.28812	LOC112442850
19	43240001	43290000	3.28812	LOC112442849
19	43240001	43290000	3.28812	LOC112442848
19	43240001	43290000	3.28812	LOC112442845
14	81800001	81850000	3.28761	MTBP
21	58980001	59030000	3.28662	SERPINA6
7	86960001	87010000	3.28566	RASA1
12	69800001	69850000	3.2856	LOC104973089
10	18960001	19010000	3.28495	MYO9A
7	95240001	95290000	3.28434	ELL2
16	27540001	27590000	3.28373	WDR26
16	27540001	27590000	3.28373	CNIH4
13	43440001	43490000	3.28249	LOC785762
13	43440001	43490000	3.28249	LOC112449293
13	43440001	43490000	3.28249	LOC112441538
9	33320001	33370000	3.28119	ROS1
9	33320001	33370000	3.28119	DCBLD1
11	14640001	14690000	3.27909	MEMO1
11	14640001	14690000	3.27909	DPY30
1	71600001	71650000	3.27719	DLG1
1	71480001	71530000	3.27693	MELTF
1	71480001	71530000	3.27693	LOC112448333
1	71480001	71530000	3.27693	DLG1
12	70900001	70950000	3.27657	LOC100336232
9	39200001	39250000	3.27606	SLC16A10
9	38940001	38990000	3.2746	REV3L
9	38940001	38990000	3.2746	MIR6536-2
9	38940001	38990000	3.2746	MIR6536-1
3	17380001	17430000	3.27382	LOC112445861
11	72260001	72310000	3.27126	ZNF513
11	72260001	72310000	3.27126	SNX17
11	72260001	72310000	3.27126	PPM1G
11	72260001	72310000	3.27126	GTF3C2
11	72260001	72310000	3.27126	EIF2B4
14	13720001	13770000	3.27096	LOC112449615
14	13720001	13770000	3.27096	LOC101907803
26	50240001	50290000	3.27024	TCERG1L
9	39180001	39230000	3.26802	SLC16A10
15	44900001	44950000	3.26785	LOC782791
15	44900001	44950000	3.26785	LOC516263
2	90780001	90830000	3.26684	NOP58
2	90780001	90830000	3.26684	LOC112443676
2	90780001	90830000	3.26684	LOC112443674
2	90780001	90830000	3.26684	LOC112443666
2	90780001	90830000	3.26684	LOC112443665
1	71620001	71670000	3.26575	DLG1
10	58680001	58730000	3.26524	SCG3
9	21540001	21590000	3.26455	LOC112448171
6	86520001	86570000	3.26356	SLC4A4
26	51980001	52030000	3.2632	PWWP2B
29	20240001	20290000	3.2627	LUZP2
9	39300001	39350000	3.25997	RPF2
9	39300001	39350000	3.25997	LOC112448182
10	58740001	58790000	3.25938	LOC112448482
10	58740001	58790000	3.25938	DMXL2
7	16620001	16670000	3.25813	PRR36
7	16620001	16670000	3.25813	MAP2K7
7	16620001	16670000	3.25813	LRRC8E
7	16620001	16670000	3.25813	LOC112447349
7	16620001	16670000	3.25813	EVI5L
8	103540001	103590000	3.25682	ORM1
8	103540001	103590000	3.25682	AKNA
11	82980001	83030000	3.25566	NBAS
11	82980001	83030000	3.25566	LOC112448824
11	82980001	83030000	3.25566	LOC112448823
11	82980001	83030000	3.25566	LOC112441484
15	84140001	84190000	3.25546	OR4A15
3	32200001	32250000	3.25516	LOC107132298
3	32200001	32250000	3.25516	DENND2D
3	32200001	32250000	3.25516	CEPT1
9	21660001	21710000	3.25492	LOC101906475
2	90800001	90850000	3.2541	NOP58
2	90800001	90850000	3.2541	LOC112443676
2	90800001	90850000	3.2541	LOC112443674
5	83640001	83690000	3.25409	SSPN
17	56980001	57030000	3.25377	TAOK3
1	136900001	136950000	3.25303	UBA5
1	136900001	136950000	3.25303	ACAD11
27	21400001	21450000	3.25296	TUSC3
6	86400001	86450000	3.25254	SLC4A4
6	86400001	86450000	3.25254	LOC112447099
18	21680001	21730000	3.25221	CHD9
7	560001	610000	3.25083	CNOT6
19	57780001	57830000	3.24857	SDK2
1	26200001	26250000	3.2484	ROBO1
23	21720001	21770000	3.247	LOC100138976
17	8460001	8510000	3.24667	IQCM
4	34820001	34870000	3.24557	LOC104969864
7	3960001	4010000	3.24476	TM6SF2
7	3960001	4010000	3.24476	SUGP1
7	3960001	4010000	3.24476	MAU2
1	71720001	71770000	3.24444	LOC112448377
1	71720001	71770000	3.24444	DLG1
15	84120001	84170000	3.24393	OR4A15
18	21960001	22010000	3.24284	RPGRIP1L
27	6460001	6510000	3.24188	LOC107131528
27	6460001	6510000	3.24188	LOC101907227
7	3920001	3970000	3.23997	SUGP1
7	3920001	3970000	3.23997	MAU2
7	3920001	3970000	3.23997	LOC112447571
1	26180001	26230000	3.23981	ROBO1
1	71680001	71730000	3.23965	DLG1
5	57180001	57230000	3.23933	ZC3H10
5	57180001	57230000	3.23933	PA2G4
5	57180001	57230000	3.23933	LOC101903253
5	57180001	57230000	3.23933	ESYT1
5	57180001	57230000	3.23933	ERBB3
9	39000001	39050000	3.23917	REV3L
17	56860001	56910000	3.23862	TAOK3
17	56860001	56910000	3.23862	SUDS3
1	71660001	71710000	3.23862	DLG1
10	58660001	58710000	3.23783	SCG3
5	58020001	58070000	3.23735	LOC782430
6	86540001	86590000	3.23712	SLC4A4
22	10360001	10410000	3.23712	LRRFIP2
19	57800001	57850000	3.23712	SDK2
26	15180001	15230000	3.23607	SLC25A6
26	15180001	15230000	3.23607	LOC112444532
26	15180001	15230000	3.23607	LOC112444465
26	15180001	15230000	3.23607	LOC112444461
26	15180001	15230000	3.23607	ASMTL
8	37780001	37830000	3.23594	LOC104969327
8	37780001	37830000	3.23594	KDM4C
1	71700001	71750000	3.2357	LOC112448377
1	71700001	71750000	3.2357	DLG1
18	63120001	63170000	3.23448	LOC112441494
8	23160001	23210000	3.23412	LOC616977
8	23160001	23210000	3.23412	LOC112447879
8	23160001	23210000	3.23412	LOC112447878
8	23160001	23210000	3.23412	LOC112447877
8	23160001	23210000	3.23412	LOC112441480
8	23160001	23210000	3.23412	LOC100848709
8	23160001	23210000	3.23412	IFNB3
7	480001	530000	3.23334	LOC112447631
7	480001	530000	3.23334	FLT4
2	32740001	32790000	3.23319	FIGN
10	59120001	59170000	3.23234	CYP19A1
7	81740001	81790000	3.2314	LOC112447561
17	58800001	58850000	3.23093	MED13L
9	104460001	104510000	3.23054	TRNAY-GUA
9	41560001	41610000	3.22999	LOC112448043
9	41560001	41610000	3.22999	FOXO3
19	39840001	39890000	3.22976	MIR2342
19	39840001	39890000	3.22976	MED1
19	39840001	39890000	3.22976	FBXL20
19	39840001	39890000	3.22976	CDK12
15	84740001	84790000	3.22936	LOC112441561
9	33460001	33510000	3.2293	VGLL2
9	33460001	33510000	3.2293	ROS1
8	77500001	77550000	3.22783	SLC28A3
7	50900001	50950000	3.22635	LOC112447552
7	500001	550000	3.22598	FLT4
2	90820001	90870000	3.22597	BMPR2
3	21320001	21370000	3.22528	TRNAN-GUU
3	21320001	21370000	3.22528	TRNAK-CUU
3	21320001	21370000	3.22528	TRNAH-GUG
3	21320001	21370000	3.22528	TRNAG-UCC
3	21320001	21370000	3.22528	TRNAE-CUC
3	21320001	21370000	3.22528	LOC112446130
3	21320001	21370000	3.22528	LOC112446129
3	21320001	21370000	3.22528	LOC112445953
3	21320001	21370000	3.22528	HJV
5	26760001	26810000	3.22512	RARG
5	26760001	26810000	3.22512	MFSD5
5	26760001	26810000	3.22512	LOC112446671
5	26760001	26810000	3.22512	ITGB7
8	7300001	7350000	3.22498	ADAM21
10	58760001	58810000	3.22474	LOC112448482
10	58760001	58810000	3.22474	DMXL2
5	83660001	83710000	3.22298	SSPN
12	70800001	70850000	3.22285	LOC100336232
9	12240001	12290000	3.2226	KCNQ5
10	59160001	59210000	3.22063	LOC104973172
13	22720001	22770000	3.21918	SKIDA1
13	22720001	22770000	3.21918	MLLT10
9	39280001	39330000	3.21866	SLC16A10
9	39280001	39330000	3.21866	RPF2
9	39280001	39330000	3.21866	LOC112448182
1	26160001	26210000	3.21744	ROBO1
6	86380001	86430000	3.21737	LOC112447099
16	28160001	28210000	3.21707	DNAH14
14	13460001	13510000	3.21673	LOC112449611
5	57200001	57250000	3.21661	ZC3H10
5	57200001	57250000	3.21661	PA2G4
5	57200001	57250000	3.21661	LOC101903253
5	57200001	57250000	3.21661	ERBB3
4	76740001	76790000	3.21661	ZMIZ2
4	76740001	76790000	3.21661	OGDH
4	76740001	76790000	3.21661	LOC112446406
29	5480001	5530000	3.21567	LOC100337032
3	21400001	21450000	3.21557	RBM8A
3	21400001	21450000	3.21557	POLR3GL
3	21400001	21450000	3.21557	LIX1L
3	21400001	21450000	3.21557	ANKRD34A
11	72320001	72370000	3.21542	UCN
11	72320001	72370000	3.21542	TRIM54
11	72320001	72370000	3.21542	SLC30A3
11	72320001	72370000	3.21542	MPV17
11	72320001	72370000	3.21542	GTF3C2
11	72320001	72370000	3.21542	DNAJC5G
21	57940001	57990000	3.21391	LOC100300759
21	57940001	57990000	3.21391	BTBD7
14	81820001	81870000	3.21369	MTBP
1	71760001	71810000	3.21347	DLG1
9	38960001	39010000	3.21317	REV3L
19	27520001	27570000	3.21315	TMEM88
19	27520001	27570000	3.21315	NAA38
19	27520001	27570000	3.21315	KDM6B
19	27520001	27570000	3.21315	DNAH2
19	27520001	27570000	3.21315	CYB5D1
5	44280001	44330000	3.213	LOC617219
9	39360001	39410000	3.21287	RPF2
9	39360001	39410000	3.21287	GTF3C6
7	580001	630000	3.21182	CNOT6
6	86560001	86610000	3.21145	SLC4A4
3	22460001	22510000	3.21116	LOC788724
3	22460001	22510000	3.21116	FMO5
7	9880001	9930000	3.211	LOC788031
7	9880001	9930000	3.211	LOC101903003
9	39220001	39270000	3.21093	SLC16A10
27	24460001	24510000	3.21005	PRAG1
27	24460001	24510000	3.21005	LOC100848853
23	31260001	31310000	3.20857	TRNAV-UAC
23	31260001	31310000	3.20857	TRNAV-CAC
23	31260001	31310000	3.20857	TRNAV-CAC
23	31260001	31310000	3.20857	TRNAT-AGU
23	31260001	31310000	3.20857	TRNAS-GCU
23	31260001	31310000	3.20857	TRNAS-GCU
23	31260001	31310000	3.20857	TRNAS-GCU
23	31260001	31310000	3.20857	TRNAS-GCU
23	31260001	31310000	3.20857	TRNAS-GCU
23	31260001	31310000	3.20857	TRNAS-GCU
23	31260001	31310000	3.20857	TRNAS-GCU
23	31260001	31310000	3.20857	TRNAR-ACG
23	31260001	31310000	3.20857	TRNAR-ACG
23	31260001	31310000	3.20857	TRNAM-CAU
23	31260001	31310000	3.20857	TRNAM-CAU
23	31260001	31310000	3.20857	TRNAM-CAU
23	31260001	31310000	3.20857	TRNAI-AAU
23	31260001	31310000	3.20857	TRNAI-AAU
23	31260001	31310000	3.20857	TRNAI-AAU
23	31260001	31310000	3.20857	TRNAI-AAU
23	31260001	31310000	3.20857	TRNAI-AAU
23	31260001	31310000	3.20857	PRSS16
21	57920001	57970000	3.20812	BTBD7
22	10380001	10430000	3.20606	LRRFIP2
5	20400001	20450000	3.20569	LOC112446835
5	20400001	20450000	3.20569	LOC101907192
11	26440001	26490000	3.20539	SLC10A6
11	26440001	26490000	3.20539	PPM1B
11	94300001	94350000	3.20429	STRBP
3	100980001	101030000	3.20349	ZSWIM5
3	100980001	101030000	3.20349	LOC112446022
17	58820001	58870000	3.20269	MED13L
11	14620001	14670000	3.20232	MEMO1
11	14620001	14670000	3.20232	DPY30
18	21800001	21850000	3.19899	RBL2
18	21800001	21850000	3.19899	AKTIP
3	32140001	32190000	3.1987	LOC101903127
3	32140001	32190000	3.1987	CHI3L2
9	39400001	39450000	3.19863	AMD1
9	39260001	39310000	3.19747	SLC16A10
7	81400001	81450000	3.19726	SSBP2
9	41800001	41850000	3.19647	AFG1L
3	11720001	11770000	3.1962	LOC781726
3	11720001	11770000	3.1962	LOC509005
7	87000001	87050000	3.19604	RASA1
7	87000001	87050000	3.19604	CCNH
7	50660001	50710000	3.19582	SPATA24
7	50660001	50710000	3.19582	SLC23A1
7	50660001	50710000	3.19582	PROB1
7	50660001	50710000	3.19582	MZB1
7	50660001	50710000	3.19582	DNAJC18
17	56840001	56890000	3.19539	TAOK3
17	56840001	56890000	3.19539	SUDS3
24	34600001	34650000	3.19388	SNRPD1
24	34600001	34650000	3.19388	LOC112444207
24	34600001	34650000	3.19388	ESCO1
10	69760001	69810000	3.1936	NAA30
18	35800001	35850000	3.19339	SMPD3
18	35800001	35850000	3.19339	LOC101907242
15	17660001	17710000	3.19267	CUL5
3	54220001	54270000	3.19248	GBP4
2	47420001	47470000	3.19111	EPC2
1	37440001	37490000	3.18962	EPHA3
18	21560001	21610000	3.18911	CHD9
22	10320001	10370000	3.1887	LRRFIP2
22	10320001	10370000	3.1887	LOC100848011
12	70940001	70990000	3.18823	LOC100336232
11	74780001	74830000	3.18814	ITSN2
10	58780001	58830000	3.18806	DMXL2
15	84580001	84630000	3.18784	LOC100299117
16	28180001	28230000	3.18772	DNAH14
10	25740001	25790000	3.1875	SUPT16H
10	25740001	25790000	3.1875	LOC112448610
10	25740001	25790000	3.1875	LOC112448609
10	25740001	25790000	3.1875	LOC104973099
10	25740001	25790000	3.1875	CHD8
11	72340001	72390000	3.18659	TRIM54
11	72340001	72390000	3.18659	SLC30A3
11	72340001	72390000	3.18659	DNAJC5G
13	22740001	22790000	3.18601	MLLT10
12	70920001	70970000	3.18528	LOC100336232
3	99660001	99710000	3.18371	LOC513210
15	77100001	77150000	3.18357	NR1H3
15	77100001	77150000	3.18357	MADD
15	77100001	77150000	3.18357	DDB2
15	77100001	77150000	3.18357	ACP2
3	21420001	21470000	3.18309	RBM8A
3	21420001	21470000	3.18309	PEX11B
3	21420001	21470000	3.18309	LOC789231
3	21420001	21470000	3.18309	LIX1L
3	21420001	21470000	3.18309	ITGA10
1	157960001	158010000	3.18217	ZBED9
1	157960001	158010000	3.18217	TRNAT-UGU
1	157960001	158010000	3.18217	TRNAR-UCG
1	157960001	158010000	3.18217	TRNAK-UUU
1	157960001	158010000	3.18217	TRNAI-UAU
1	157960001	158010000	3.18217	GPX5
4	55180001	55230000	3.18191	LOC101907959
23	25580001	25630000	3.1817	BOLA-DQB
23	25580001	25630000	3.1817	BOLA-DQA2
7	620001	670000	3.18086	CNOT6
12	87160001	87210000	3.18044	LOC112449111
29	12040001	12090000	3.18039	DLG2
22	10640001	10690000	3.17955	TRANK1
22	10640001	10690000	3.17955	LOC112443434
9	33500001	33550000	3.17921	VGLL2
11	74880001	74930000	3.179	ITSN2
7	52700001	52750000	3.17893	RELL2
7	52700001	52750000	3.17893	HDAC3
7	52700001	52750000	3.17893	FCHSD1
7	52700001	52750000	3.17893	DIAPH1
7	52700001	52750000	3.17893	ARAP3
15	84600001	84650000	3.17856	LOC100299117
16	27520001	27570000	3.17797	WDR26
16	27520001	27570000	3.17797	LOC101905510
16	27520001	27570000	3.17797	CNIH4
7	3940001	3990000	3.17735	SUGP1
7	3940001	3990000	3.17735	MAU2
7	3940001	3990000	3.17735	LOC112447571
4	55160001	55210000	3.17734	LOC101907959
11	74860001	74910000	3.17679	ITSN2
11	94280001	94330000	3.17672	STRBP
15	17680001	17730000	3.17666	CUL5
5	59020001	59070000	3.17661	LOC788220
9	39140001	39190000	3.17632	SLC16A10
9	39140001	39190000	3.17632	MFSD4B
26	15940001	15990000	3.17584	TBC1D12
3	32240001	32290000	3.17542	DRAM2
3	32240001	32290000	3.17542	CEPT1
7	52740001	52790000	3.17508	FCHSD1
7	52740001	52790000	3.17508	ARAP3
10	59140001	59190000	3.17495	CYP19A1
15	79100001	79150000	3.17475	LOC782913
15	79100001	79150000	3.17475	LOC782841
15	79100001	79150000	3.17475	LOC528502
15	79100001	79150000	3.17475	LOC519317
18	9320001	9370000	3.1746	CDH13
17	57000001	57050000	3.1744	TAOK3
10	59700001	59750000	3.17432	TRPM7
18	35780001	35830000	3.17371	SMPD3
18	35780001	35830000	3.17371	LOC101907242
17	58840001	58890000	3.17338	MED13L
16	27560001	27610000	3.17256	WDR26
9	38980001	39030000	3.17215	REV3L
11	74940001	74990000	3.17195	TP53I3
11	74940001	74990000	3.17195	PFN4
11	74940001	74990000	3.17195	LOC104973431
11	74940001	74990000	3.17195	FAM228B
11	74940001	74990000	3.17195	FAM228A
12	72700001	72750000	3.17137	LOC100337390
19	27020001	27070000	3.1705	TNK1
19	27020001	27070000	3.1705	TMEM95
19	27020001	27070000	3.1705	NEURL4
19	27020001	27070000	3.1705	KCTD11
19	27020001	27070000	3.1705	GPS2
19	27020001	27070000	3.1705	EIF5A
19	27020001	27070000	3.1705	ACAP1
3	32160001	32210000	3.16998	LOC107132298
3	32160001	32210000	3.16998	DENND2D
3	32160001	32210000	3.16998	CHI3L2
18	21740001	21790000	3.16951	CHD9
18	35440001	35490000	3.16923	SLC12A4
18	35440001	35490000	3.16923	DUS2
18	35440001	35490000	3.16923	DPEP3
18	35440001	35490000	3.16923	DPEP2NB
18	35440001	35490000	3.16923	DPEP2
18	35440001	35490000	3.16923	DDX28
5	57160001	57210000	3.16747	ZC3H10
5	57160001	57210000	3.16747	SMARCC2
5	57160001	57210000	3.16747	PA2G4
5	57160001	57210000	3.16747	MYL6B
5	57160001	57210000	3.16747	MYL6
5	57160001	57210000	3.16747	LOC112446711
5	57160001	57210000	3.16747	LOC101903253
5	57160001	57210000	3.16747	ESYT1
5	59040001	59090000	3.16668	LOC788242
5	59040001	59090000	3.16668	LOC788220
14	60840001	60890000	3.16614	RIMS2
14	81840001	81890000	3.16587	SNTB1
14	81840001	81890000	3.16587	MTBP
1	136980001	137030000	3.1658	ACKR4
1	136980001	137030000	3.1658	ACAD11
10	25760001	25810000	3.16534	SUPT16H
10	25760001	25810000	3.16534	RPGRIP1
10	25760001	25810000	3.16534	LOC112448610
10	25760001	25810000	3.16534	LOC112448609
10	25760001	25810000	3.16534	LOC104973099
10	25760001	25810000	3.16534	CHD8
6	86500001	86550000	3.16507	SLC4A4
7	16640001	16690000	3.16498	TIMM44
7	16640001	16690000	3.16498	TGFBR3L
7	16640001	16690000	3.16498	SNAPC2
7	16640001	16690000	3.16498	PRR36
7	16640001	16690000	3.16498	MAP2K7
7	16640001	16690000	3.16498	LRRC8E
7	16640001	16690000	3.16498	EVI5L
7	16640001	16690000	3.16498	CTXN1
20	41200001	41250000	3.16434	ZFR
7	95260001	95310000	3.16433	ELL2
14	69020001	69070000	3.16427	TRNAS-AGA
14	69020001	69070000	3.16427	LOC100335729
14	69020001	69070000	3.16427	C14H8orf37
2	107060001	107110000	3.16361	NHEJ1
17	47280001	47330000	3.163	TMEM132D
13	38520001	38570000	3.16253	SEC23B
13	38520001	38570000	3.16253	RBBP9
13	38520001	38570000	3.16253	POLR3F
13	38520001	38570000	3.16253	DZANK1
11	74920001	74970000	3.16208	ITSN2
11	74920001	74970000	3.16208	FAM228B
11	74920001	74970000	3.16208	FAM228A
6	86480001	86530000	3.16167	SLC4A4
29	8500001	8550000	3.16095	TMEM135
1	136860001	136910000	3.16087	UBA5
1	136860001	136910000	3.16087	NPHP3
1	136860001	136910000	3.16087	ACAD11
16	21760001	21810000	3.1606	TGFB2
16	21760001	21810000	3.1606	RRP15
13	40680001	40730000	3.16048	NKX2-4
13	40680001	40730000	3.16048	LOC112449289
7	52720001	52770000	3.16029	RELL2
7	52720001	52770000	3.16029	HDAC3
7	52720001	52770000	3.16029	FCHSD1
7	52720001	52770000	3.16029	ARAP3
6	86460001	86510000	3.16022	SLC4A4
1	146680001	146730000	3.15863	LOC101902630
2	86040001	86090000	3.15857	MOB4
2	86040001	86090000	3.15857	HSPE1
2	86040001	86090000	3.15857	HSPD1
9	21560001	21610000	3.15856	LOC112448171
21	33380001	33430000	3.15856	SIN3A
7	81660001	81710000	3.15778	SSBP2
26	18440001	18490000	3.15679	SLIT1
26	18440001	18490000	3.15679	ARHGAP19
4	76580001	76630000	3.15646	MYO1G
4	76580001	76630000	3.15646	LOC112446500
4	76580001	76630000	3.15646	LOC101904529
4	76580001	76630000	3.15646	LOC100140586
4	76580001	76630000	3.15646	CCM2
7	17000001	17050000	3.15639	RAB11B
7	17000001	17050000	3.15639	44257
7	17000001	17050000	3.15639	ANGPTL4
9	38880001	38930000	3.15633	LOC784866
11	72360001	72410000	3.15607	SLC30A3
11	72360001	72410000	3.15607	DNAJC5G
11	72360001	72410000	3.15607	CAD
21	33400001	33450000	3.15516	SIN3A
5	25980001	26030000	3.15483	MIR615
5	25980001	26030000	3.15483	LOC112446667
5	25980001	26030000	3.15483	HOXC9
5	25980001	26030000	3.15483	HOXC8
5	25980001	26030000	3.15483	HOXC6
5	25980001	26030000	3.15483	HOXC5
5	25980001	26030000	3.15483	HOXC4
11	97380001	97430000	3.15483	LOC112448838
11	97380001	97430000	3.15483	LMX1B
10	23180001	23230000	3.15466	LOC407205
10	23180001	23230000	3.15466	LOC100336282
16	28380001	28430000	3.15457	DNAH14
1	37460001	37510000	3.15405	EPHA3
1	157760001	157810000	3.154	LOC538060
4	34840001	34890000	3.15365	LOC104969864
26	18460001	18510000	3.15346	LOC112444459
26	18460001	18510000	3.15346	ARHGAP19
3	21440001	21490000	3.15294	RBM8A
3	21440001	21490000	3.15294	PEX11B
3	21440001	21490000	3.15294	LOC789231
3	21440001	21490000	3.15294	LIX1L
3	21440001	21490000	3.15294	ITGA10
3	21440001	21490000	3.15294	ANKRD35
19	48740001	48790000	3.15294	SMURF2
7	81680001	81730000	3.15235	SSBP2
19	27400001	27450000	3.15229	WRAP53
19	27400001	27450000	3.15229	EFNB3
19	27400001	27450000	3.15229	DNAH2
12	87140001	87190000	3.15151	LOC112449111
3	57700001	57750000	3.15145	ODF2L
9	39380001	39430000	3.15119	AMD1
7	540001	590000	3.15099	CNOT6
13	22700001	22750000	3.1508	SKIDA1
13	22700001	22750000	3.1508	MLLT10
13	22700001	22750000	3.1508	CASC10
5	59140001	59190000	3.15075	LOC788298
5	59140001	59190000	3.15075	LOC788285
7	65700001	65750000	3.15067	SAP30L
7	65700001	65750000	3.15067	HAND1
7	65700001	65750000	3.15067	GALNT10
1	71740001	71790000	3.15041	LOC112448377
1	71740001	71790000	3.15041	DLG1
17	47420001	47470000	3.15035	TMEM132D
5	28300001	28350000	3.15015	SLC4A8
5	57140001	57190000	3.15008	TRNAS-CGA
5	57140001	57190000	3.15008	SMARCC2
5	57140001	57190000	3.15008	MYL6B
5	57140001	57190000	3.15008	MYL6
5	57140001	57190000	3.15008	LOC112446711
5	57140001	57190000	3.15008	LOC112446710
5	57140001	57190000	3.15008	ESYT1
11	74900001	74950000	3.14971	ITSN2
11	74900001	74950000	3.14971	FAM228B
11	74900001	74950000	3.14971	FAM228A
2	90740001	90790000	3.14951	SUMO1
2	90740001	90790000	3.14951	NOP58
2	90740001	90790000	3.14951	LOC112443644
5	59120001	59170000	3.14921	LOC788285
4	94320001	94370000	3.14866	MARK4
4	94320001	94370000	3.14866	COPG2
7	65300001	65350000	3.1479	MFAP3
7	65300001	65350000	3.1479	LOC112447577
7	65300001	65350000	3.1479	FAM114A2
27	21420001	21470000	3.14784	TUSC3
16	28520001	28570000	3.14784	ENAH
22	10900001	10950000	3.14763	ITGA9
22	10900001	10950000	3.14763	GOLGA4
22	10900001	10950000	3.14763	C22H3orf35
10	59720001	59770000	3.14752	USP50
10	59720001	59770000	3.14752	TRPM7
7	51680001	51730000	3.1472	SRA1
7	51680001	51730000	3.1472	EIF4EBP3
7	51680001	51730000	3.1472	ANKHD1
3	119320001	119370000	3.147	LOC615000
3	119320001	119370000	3.147	LOC530175
7	51660001	51710000	3.14675	ANKHD1
5	26740001	26790000	3.1466	RARG
5	26740001	26790000	3.1466	MFSD5
5	26740001	26790000	3.1466	LOC112446671
5	26740001	26790000	3.1466	ESPL1
10	58520001	58570000	3.14534	TMOD3
10	58520001	58570000	3.14534	TMOD2
9	22860001	22910000	3.14508	UBE3D
14	81780001	81830000	3.14451	MTBP
14	81780001	81830000	3.14451	MRPL13
16	51180001	51230000	3.14424	TAS1R3
16	51180001	51230000	3.14424	SCNN1D
16	51180001	51230000	3.14424	PUSL1
16	51180001	51230000	3.14424	INTS11
16	51180001	51230000	3.14424	DVL1
16	51180001	51230000	3.14424	CPTP
16	51180001	51230000	3.14424	ACAP3
12	71100001	71150000	3.14394	LOC522174
4	92920001	92970000	3.14387	TNPO3
5	30760001	30810000	3.14362	PRKAG1
5	30760001	30810000	3.14362	MIR2426
5	30760001	30810000	3.14362	KMT2D
7	50800001	50850000	3.14361	UBE2D2
2	90840001	90890000	3.14348	BMPR2
16	28540001	28590000	3.14311	ENAH
2	32720001	32770000	3.14146	FIGN
19	27360001	27410000	3.14126	WRAP53
19	27360001	27410000	3.14126	TP53
19	27360001	27410000	3.14126	EFNB3
19	27360001	27410000	3.14126	ATP1B2
9	65540001	65590000	3.14108	RIPPLY2
9	65540001	65590000	3.14108	CYB5R4
16	27500001	27550000	3.14083	NVL
16	27500001	27550000	3.14083	LOC101905510
16	27500001	27550000	3.14083	CNIH4
21	58920001	58970000	3.14058	SERPINA6
21	58920001	58970000	3.14058	SERPINA10
4	110680001	110730000	3.14005	CNTNAP2
7	7720001	7770000	3.13994	WIZ
7	7720001	7770000	3.13994	AKAP8L
7	7720001	7770000	3.13994	AKAP8
5	59060001	59110000	3.13981	LOC788242
18	21540001	21590000	3.13967	LOC112442284
18	21540001	21590000	3.13967	CHD9
4	54060001	54110000	3.13837	FOXP2
1	157940001	157990000	3.13735	ZBED9
1	157940001	157990000	3.13735	TRNAT-UGU
1	157940001	157990000	3.13735	TRNAR-UCG
1	157940001	157990000	3.13735	TRNAQ-UUG
1	157940001	157990000	3.13735	TRNAK-UUU
9	41580001	41630000	3.13723	FOXO3
15	51380001	51430000	3.13698	LOC407145
15	51380001	51430000	3.13698	LOC112441636
15	51380001	51430000	3.13698	LOC112441549
15	51380001	51430000	3.13698	LOC100336836
15	51380001	51430000	3.13698	ART1
17	41500001	41550000	3.13641	TRNAG-CCC
26	18820001	18870000	3.13636	PI4K2A
26	18820001	18870000	3.13636	MARVELD1
26	18820001	18870000	3.13636	LOC104975960
26	18820001	18870000	3.13636	AVPI1
19	27040001	27090000	3.13591	TNK1
19	27040001	27090000	3.13591	TMEM95
19	27040001	27090000	3.13591	TMEM256
19	27040001	27090000	3.13591	PLSCR3
19	27040001	27090000	3.13591	NLGN2
19	27040001	27090000	3.13591	KCTD11
19	27040001	27090000	3.13591	ACAP1
26	18480001	18530000	3.13573	LOC112444459
26	18480001	18530000	3.13573	ARHGAP19
2	47500001	47550000	3.1351	LOC112443690
2	47500001	47550000	3.1351	EPC2
5	26000001	26050000	3.13498	MIR196A-2
5	26000001	26050000	3.13498	LOC112446667
5	26000001	26050000	3.13498	LOC101907194
5	26000001	26050000	3.13498	HOXC9
5	26000001	26050000	3.13498	HOXC8
5	26000001	26050000	3.13498	HOXC6
5	26000001	26050000	3.13498	HOXC10
20	41240001	41290000	3.13498	ZFR
10	25720001	25770000	3.13486	LOC112448610
10	25720001	25770000	3.13486	LOC112448609
10	25720001	25770000	3.13486	LOC104973099
10	25720001	25770000	3.13486	CHD8
7	50880001	50930000	3.13478	CXXC5
16	27480001	27530000	3.13343	NVL
16	27480001	27530000	3.13343	LOC101905510
16	27480001	27530000	3.13343	CNIH4
7	16600001	16650000	3.13336	PRR36
7	16600001	16650000	3.13336	LOC112447349
7	16600001	16650000	3.13336	EVI5L
19	27380001	27430000	3.13305	WRAP53
19	27380001	27430000	3.13305	TP53
19	27380001	27430000	3.13305	EFNB3
19	27380001	27430000	3.13305	DNAH2
17	52220001	52270000	3.13286	SBNO1
17	52220001	52270000	3.13286	LOC112442037
17	52220001	52270000	3.13286	KMT5A
5	55960001	56010000	3.13255	MIR2430
5	55960001	56010000	3.13255	MARS
5	55960001	56010000	3.13255	INHBE
5	55960001	56010000	3.13255	GLI1
5	55960001	56010000	3.13255	DDIT3
5	55960001	56010000	3.13255	ARHGAP9
16	27440001	27490000	3.13188	NVL
2	79780001	79830000	3.13169	MYO1B
9	104100001	104150000	3.13144	TBP
9	104100001	104150000	3.13144	PDCD2
16	50720001	50770000	3.13125	GABRD
16	50720001	50770000	3.13125	CFAP74
17	71120001	71170000	3.1312	LOC112442088
17	71120001	71170000	3.1312	LOC112442062
17	71120001	71170000	3.1312	LOC112441982
17	71120001	71170000	3.1312	LOC100847119
17	71120001	71170000	3.1312	IGLL1
13	76040001	76090000	3.13064	NCOA3
19	34260001	34310000	3.13052	SLC5A10
19	34260001	34310000	3.13052	PRPSAP2
19	34260001	34310000	3.13052	FAM83G
21	24720001	24770000	3.12971	TRNAW-CCA
21	24720001	24770000	3.12971	BNC1
7	86940001	86990000	3.12922	RASA1
26	23120001	23170000	3.12891	SUFU
10	58640001	58690000	3.12891	SCG3
10	58640001	58690000	3.12891	LYSMD2
11	15040001	15090000	3.12879	BIRC6
11	14660001	14710000	3.12763	SPAST
11	14660001	14710000	3.12763	DPY30
3	32120001	32170000	3.12762	LOC104971588
3	32120001	32170000	3.12762	LOC101903127
3	32120001	32170000	3.12762	CHI3L2
6	86420001	86470000	3.12756	SLC4A4
6	86420001	86470000	3.12756	LOC112447099
20	51180001	51230000	3.12712	CDH12
11	72220001	72270000	3.12645	PPM1G
11	72220001	72270000	3.12645	NRBP1
11	72220001	72270000	3.12645	KRTCAP3
11	72220001	72270000	3.12645	IFT172
11	72220001	72270000	3.12645	GCKR
19	27000001	27050000	3.12644	NEURL4
19	27000001	27050000	3.12644	GPS2
19	27000001	27050000	3.12644	EIF5A
19	27000001	27050000	3.12644	ACAP1
11	72240001	72290000	3.12621	ZNF513
11	72240001	72290000	3.12621	SNX17
11	72240001	72290000	3.12621	PPM1G
11	72240001	72290000	3.12621	NRBP1
9	33200001	33250000	3.12616	LOC112448032
9	33200001	33250000	3.12616	GOPC
9	33200001	33250000	3.12616	DCBLD1
11	15520001	15570000	3.12578	LTBP1
7	41680001	41730000	3.12574	LOC112447515
19	27080001	27130000	3.12553	TMEM256
19	27080001	27130000	3.12553	TMEM102
19	27080001	27130000	3.12553	SPEM2
19	27080001	27130000	3.12553	SPEM1
19	27080001	27130000	3.12553	NLGN2
19	27080001	27130000	3.12553	LOC112442746
19	27080001	27130000	3.12553	FGF11
19	27080001	27130000	3.12553	CHRNB1
24	62280001	62330000	3.12542	LOC101906312
18	35420001	35470000	3.12511	SLC12A4
18	35420001	35470000	3.12511	PSMB10
18	35420001	35470000	3.12511	LCAT
18	35420001	35470000	3.12511	DUS2
18	35420001	35470000	3.12511	DPEP3
18	35420001	35470000	3.12511	DPEP2
11	72200001	72250000	3.12493	NRBP1
11	72200001	72250000	3.12493	KRTCAP3
11	72200001	72250000	3.12493	IFT172
11	72200001	72250000	3.12493	GCKR
8	38220001	38270000	3.12414	GLDC
3	101000001	101050000	3.12358	ZSWIM5
3	101000001	101050000	3.12358	UROD
3	101000001	101050000	3.12358	LOC112446022
3	101000001	101050000	3.12358	HECTD3
2	107040001	107090000	3.12353	NHEJ1
7	17340001	17390000	3.12304	LOC112447355
7	17340001	17390000	3.12304	LOC100337044
7	47140001	47190000	3.12262	LOC112447551
26	15920001	15970000	3.12238	TBC1D12
4	76760001	76810000	3.12189	OGDH
4	76760001	76810000	3.12189	LOC112446406
8	37760001	37810000	3.12105	KDM4C
3	54580001	54630000	3.12093	LOC112445997
3	54580001	54630000	3.12093	GBP6
6	88280001	88330000	3.12061	ANKRD17
13	38020001	38070000	3.11966	RRBP1
13	38020001	38070000	3.11966	BANF2
15	83940001	83990000	3.11912	LOC112441593
7	520001	570000	3.11875	FLT4
7	7700001	7750000	3.1187	WIZ
7	7700001	7750000	3.1187	RASAL3
7	7700001	7750000	3.1187	AKAP8L
2	79760001	79810000	3.11858	MYO1B
13	22760001	22810000	3.11815	MLLT10
20	41220001	41270000	3.1178	ZFR
22	12440001	12490000	3.11755	TTC21A
22	12440001	12490000	3.11755	GORASP1
22	12440001	12490000	3.11755	CSRNP1
17	57020001	57070000	3.11738	TAOK3
6	86300001	86350000	3.1172	MOB1B
6	86300001	86350000	3.1172	DCK
4	47960001	48010000	3.11714	PIK3CG
4	47960001	48010000	3.11714	LOC104972036
18	35540001	35590000	3.11702	NFATC3
19	27500001	27550000	3.11701	TMEM88
19	27500001	27550000	3.11701	NAA38
19	27500001	27550000	3.11701	KDM6B
19	27500001	27550000	3.11701	DNAH2
19	27500001	27550000	3.11701	CYB5D1
15	77080001	77130000	3.11694	PACSIN3
15	77080001	77130000	3.11694	NR1H3
15	77080001	77130000	3.11694	DDB2
15	77080001	77130000	3.11694	ACP2
1	8920001	8970000	3.11684	LOC526789
27	33760001	33810000	3.11671	TRNAG-UCC
2	57720001	57770000	3.11624	LOC104971230
15	53580001	53630000	3.11624	TRNAE-UUC
15	53580001	53630000	3.11624	PPME1
15	53580001	53630000	3.11624	P4HA3
7	640001	690000	3.11606	CNOT6
8	7260001	7310000	3.1154	LOC782699
8	7260001	7310000	3.1154	LOC112447767
1	158040001	158090000	3.11498	ZSCAN23
1	158040001	158090000	3.11498	TRNAT-UGU
1	158040001	158090000	3.11498	TRNAT-CGU
1	158040001	158090000	3.11498	TRNAM-CAU
1	158040001	158090000	3.11498	TRNAF-GAA
1	158040001	158090000	3.11498	TRNAA-AGC
1	158040001	158090000	3.11498	LOC527195
1	158040001	158090000	3.11498	LOC112448270
19	37880001	37930000	3.11492	MIR2886
19	37880001	37930000	3.11492	MIR10A
19	37880001	37930000	3.11492	HOXB8
19	37880001	37930000	3.11492	HOXB7
19	37880001	37930000	3.11492	HOXB6
19	37880001	37930000	3.11492	HOXB5
19	37880001	37930000	3.11492	HOXB4
19	37880001	37930000	3.11492	HOXB3
10	23120001	23170000	3.11487	LOC786594
10	23120001	23170000	3.11487	LOC100336282
26	50420001	50470000	3.11454	TCERG1L
19	36860001	36910000	3.11434	LOC101902801
19	36860001	36910000	3.11434	FAM117A
15	17640001	17690000	3.11433	CUL5
18	35340001	35390000	3.11361	TRNAS-AGA
18	35340001	35390000	3.11361	THAP11
18	35340001	35390000	3.11361	PSKH1
18	35340001	35390000	3.11361	NUTF2
18	35340001	35390000	3.11361	NRN1L
18	35340001	35390000	3.11361	EDC4
18	35340001	35390000	3.11361	CENPT
15	84640001	84690000	3.11301	LOC617614
10	59680001	59730000	3.11279	TRPM7
7	50780001	50830000	3.11255	UBE2D2
22	10660001	10710000	3.1125	TRANK1
22	10660001	10710000	3.1125	DCLK3
9	34360001	34410000	3.11154	TRNAC-GCA
19	39820001	39870000	3.11113	TRNAW-CCA
19	39820001	39870000	3.11113	MIR2342
19	39820001	39870000	3.11113	MED1
19	39820001	39870000	3.11113	FBXL20
2	22800001	22850000	3.11101	SP3
22	12380001	12430000	3.11101	WDR48
22	12380001	12430000	3.11101	GORASP1
5	34440001	34490000	3.11096	ARID2
15	84360001	84410000	3.11029	LOC788572
22	30100001	30150000	3.11019	MIR1284
22	30100001	30150000	3.11019	FOXP1
3	22480001	22530000	3.11016	PRKAB2
3	22480001	22530000	3.11016	LOC788724
3	22480001	22530000	3.11016	FMO5
12	36100001	36150000	3.11007	GJA3
18	35580001	35630000	3.11001	TRNAC-GCA
18	35580001	35630000	3.11001	PLA2G15
18	35580001	35630000	3.11001	NFATC3
18	35580001	35630000	3.11001	LOC112442469
18	35580001	35630000	3.11001	ESRP2
6	15860001	15910000	3.10983	SEC24B
2	47440001	47490000	3.10954	EPC2
8	77960001	78010000	3.10937	NTRK2
16	50700001	50750000	3.10918	LOC101902612
16	50700001	50750000	3.10918	GABRD
16	50700001	50750000	3.10918	CFAP74
16	51000001	51050000	3.10906	MMP23
16	51000001	51050000	3.10906	MIB2
16	51000001	51050000	3.10906	FNDC10
16	51000001	51050000	3.10906	CDK11B
2	47480001	47530000	3.10895	EPC2
11	14600001	14650000	3.10878	MEMO1
7	52680001	52730000	3.10872	HDAC3
7	52680001	52730000	3.10872	DIAPH1
7	87020001	87070000	3.10871	RASA1
7	87020001	87070000	3.10871	CCNH
10	58800001	58850000	3.10866	DMXL2
5	30740001	30790000	3.10843	RHEBL1
5	30740001	30790000	3.10843	MIR2426
5	30740001	30790000	3.10843	KMT2D
9	41820001	41870000	3.10778	AFG1L
5	34460001	34510000	3.10778	ARID2
8	39380001	39430000	3.10772	JAK2
10	58500001	58550000	3.10772	TMOD3
11	97320001	97370000	3.1072	LOC104973478
5	28280001	28330000	3.10702	SLC4A8
15	51440001	51490000	3.10688	LOC618664
15	51440001	51490000	3.10688	LOC407148
12	20280001	20330000	3.10638	DLEU7
2	121340001	121390000	3.10631	LOC112443606
21	57840001	57890000	3.10591	UBR7
21	57840001	57890000	3.10591	BTBD7
11	72180001	72230000	3.10557	IFT172
11	72180001	72230000	3.10557	GCKR
11	72180001	72230000	3.10557	FNDC4
11	74800001	74850000	3.10522	ITSN2
16	51200001	51250000	3.10507	UBE2J2
16	51200001	51250000	3.10507	SCNN1D
16	51200001	51250000	3.10507	PUSL1
16	51200001	51250000	3.10507	LOC112441769
16	51200001	51250000	3.10507	INTS11
16	51200001	51250000	3.10507	CPTP
16	51200001	51250000	3.10507	ACAP3
7	50640001	50690000	3.10491	SPATA24
7	50640001	50690000	3.10491	SLC23A1
7	50640001	50690000	3.10491	PROB1
7	50640001	50690000	3.10491	PAIP2
7	50640001	50690000	3.10491	MZB1
7	50640001	50690000	3.10491	DNAJC18
24	43380001	43430000	3.10417	LDLRAD4
5	26020001	26070000	3.10398	MIR196A-2
5	26020001	26070000	3.10398	LOC112446667
5	26020001	26070000	3.10398	LOC101907241
5	26020001	26070000	3.10398	LOC101907194
5	26020001	26070000	3.10398	HOXC9
5	26020001	26070000	3.10398	HOXC8
5	26020001	26070000	3.10398	HOXC11
5	26020001	26070000	3.10398	HOXC10
9	28760001	28810000	3.10393	HSF2
8	61240001	61290000	3.10364	ZCCHC7
3	32180001	32230000	3.10335	LOC107132298
3	32180001	32230000	3.10335	DENND2D
3	32180001	32230000	3.10335	CEPT1
2	25380001	25430000	3.10307	TLK1
18	35560001	35610000	3.10306	TRNAC-GCA
18	35560001	35610000	3.10306	NFATC3
18	35560001	35610000	3.10306	LOC112442469
18	35560001	35610000	3.10306	ESRP2
2	119400001	119450000	3.10282	PTMA
2	119400001	119450000	3.10282	PDE6D
2	119400001	119450000	3.10282	LOC101905734
9	22840001	22890000	3.1026	UBE3D
2	86180001	86230000	3.1026	RFTN2
2	86180001	86230000	3.1026	MARS2
2	86180001	86230000	3.1026	BOLL
3	50200001	50250000	3.10242	CCDC18
3	95320001	95370000	3.10241	LOC112446016
3	95320001	95370000	3.10241	LOC112446015
3	95320001	95370000	3.10241	FAF1
3	95320001	95370000	3.10241	CDKN2C
16	51220001	51270000	3.10212	UBE2J2
16	51220001	51270000	3.10212	SCNN1D
16	51220001	51270000	3.10212	LOC112441769
16	51220001	51270000	3.10212	C1QTNF12
16	51220001	51270000	3.10212	B3GALT6
16	51220001	51270000	3.10212	ACAP3
7	47560001	47610000	3.10144	SMAD5
17	62220001	62270000	3.10138	MAPKAPK5
17	62220001	62270000	3.10138	LOC112442049
17	62220001	62270000	3.10138	LOC112442048
17	62220001	62270000	3.10138	ADAM1A
17	53460001	53510000	3.1013	SETD1B
17	53460001	53510000	3.1013	RHOF
17	53460001	53510000	3.1013	HPD
18	44720001	44770000	3.10122	KIAA0355
18	21940001	21990000	3.10103	RPGRIP1L
21	33420001	33470000	3.1008	SIN3A
21	33420001	33470000	3.1008	NEIL1
21	33420001	33470000	3.1008	MIR631
21	33420001	33470000	3.1008	MAN2C1
16	28580001	28630000	3.10046	ENAH
8	4460001	4510000	3.10042	GALNTL6
7	17080001	17130000	3.10035	ZNF414
7	17080001	17130000	3.10035	PRAM1
7	17080001	17130000	3.10035	MYO1F
7	17080001	17130000	3.10035	LOC112447350
7	17080001	17130000	3.10035	HNRNPM
22	10880001	10930000	3.10005	ITGA9
22	10880001	10930000	3.10005	GOLGA4
22	10880001	10930000	3.10005	C22H3orf35
11	15060001	15110000	3.09994	BIRC6
3	103880001	103930000	3.09948	FOXJ3
22	7840001	7890000	3.09937	CLASP2
9	22880001	22930000	3.09931	UBE3D
22	23820001	23870000	3.09925	CNTN4
1	52120001	52170000	3.09908	BBX
7	50820001	50870000	3.09896	UBE2D2
7	50820001	50870000	3.09896	CXXC5
19	34240001	34290000	3.09879	SLC5A10
19	34240001	34290000	3.09879	PRPSAP2
19	34240001	34290000	3.09879	FAM83G
24	34580001	34630000	3.09827	SNRPD1
24	34580001	34630000	3.09827	LOC112444207
24	34580001	34630000	3.09827	ABHD3
19	27320001	27370000	3.09827	SOX15
19	27320001	27370000	3.09827	SHBG
19	27320001	27370000	3.09827	SAT2
19	27320001	27370000	3.09827	FXR2
19	27320001	27370000	3.09827	ATP1B2
9	77220001	77270000	3.09822	LOC112448069
20	71960001	72010000	3.09809	LOC524810
7	49740001	49790000	3.09799	KDM3B
7	49740001	49790000	3.09799	FAM53C
5	59080001	59130000	3.09701	LOC788258
5	57120001	57170000	3.09644	TRNAS-CGA
5	57120001	57170000	3.09644	SMARCC2
5	57120001	57170000	3.09644	RNF41
5	57120001	57170000	3.09644	MYL6B
5	57120001	57170000	3.09644	MYL6
5	57120001	57170000	3.09644	LOC112446711
5	57120001	57170000	3.09644	LOC112446710
12	21460001	21510000	3.0961	NEK5
11	30140001	30190000	3.0957	MSH6
11	30140001	30190000	3.0957	FBXO11
5	30780001	30830000	3.09548	PRKAG1
5	30780001	30830000	3.09548	MIR2426
5	30780001	30830000	3.09548	KMT2D
5	30780001	30830000	3.09548	DDN
25	27160001	27210000	3.09541	ZNF668
25	27160001	27210000	3.09541	ZNF646
25	27160001	27210000	3.09541	VKORC1
25	27160001	27210000	3.09541	STX4
25	27160001	27210000	3.09541	PRSS53
11	94320001	94370000	3.09536	STRBP
1	82840001	82890000	3.0953	PSMD2
1	82840001	82890000	3.0953	LOC112448329
1	82840001	82890000	3.0953	FAM131A
1	82840001	82890000	3.0953	EIF4G1
1	82840001	82890000	3.0953	CLCN2
19	26920001	26970000	3.0946	PHF23
19	26920001	26970000	3.0946	MIR324
19	26920001	26970000	3.0946	GABARAP
19	26920001	26970000	3.0946	ELP5
19	26920001	26970000	3.0946	DVL2
19	26920001	26970000	3.0946	DLG4
19	26920001	26970000	3.0946	CTDNEP1
19	26920001	26970000	3.0946	CLDN7
19	26920001	26970000	3.0946	ACADVL
18	35620001	35670000	3.0944	TRNAE-UUC
18	35620001	35670000	3.0944	SLC7A6
18	35620001	35670000	3.0944	PLA2G15
8	103600001	103650000	3.09427	WHRN
8	103600001	103650000	3.09427	AKNA
18	35960001	36010000	3.09421	CDH3
14	31400001	31450000	3.09394	TRNAC-GCA
14	31400001	31450000	3.09394	ARFGEF1
11	61320001	61370000	3.09393	EHBP1
6	94980001	95030000	3.09337	CFAP299
26	15900001	15950000	3.0932	TBC1D12
7	95200001	95250000	3.09287	ELL2
6	86320001	86370000	3.09264	LOC112447099
6	86320001	86370000	3.09264	DCK
5	82860001	82910000	3.09241	INTS13
5	82860001	82910000	3.09241	FGFR1OP2
10	69740001	69790000	3.09207	TRNAC-ACA
10	69740001	69790000	3.09207	NAA30
10	58480001	58530000	3.09201	TMOD3
7	3980001	4030000	3.09196	TM6SF2
7	3980001	4030000	3.09196	SUGP1
7	3980001	4030000	3.09196	NCAN
7	3980001	4030000	3.09196	HAPLN4
24	42820001	42870000	3.09196	PRELID3A
24	42820001	42870000	3.09196	AFG3L2
7	7840001	7890000	3.09184	BRD4
5	59100001	59150000	3.0918	LOC788258
1	70000001	70050000	3.09151	OSBPL11
8	77180001	77230000	3.09111	RMI1
8	77180001	77230000	3.09111	MIR7-2
8	77180001	77230000	3.09111	HNRNPK
8	77180001	77230000	3.09111	C8H9orf64
19	27300001	27350000	3.09105	SOX15
19	27300001	27350000	3.09105	SHBG
19	27300001	27350000	3.09105	SENP3
19	27300001	27350000	3.09105	SAT2
19	27300001	27350000	3.09105	MPDU1
19	27300001	27350000	3.09105	LOC112442840
19	27300001	27350000	3.09105	LOC112442823
19	27300001	27350000	3.09105	LOC112442805
19	27300001	27350000	3.09105	FXR2
19	27300001	27350000	3.09105	EIF4A1
19	27300001	27350000	3.09105	CD68
2	88420001	88470000	3.091	FTCDNL1
17	52240001	52290000	3.08987	SBNO1
19	40120001	40170000	3.0896	LOC112442663
19	40120001	40170000	3.0896	IKZF3
16	27460001	27510000	3.08954	NVL
24	43080001	43130000	3.08948	PTPN2
24	43080001	43130000	3.08948	PSMG2
24	43080001	43130000	3.08948	LOC101902135
8	37800001	37850000	3.08947	LOC104969327
8	37800001	37850000	3.08947	KDM4C
2	90540001	90590000	3.08853	FZD7
13	76060001	76110000	3.08825	NCOA3
9	22760001	22810000	3.08803	UBE3D
9	22760001	22810000	3.08803	LOC112448019
9	41680001	41730000	3.08774	AFG1L
16	51040001	51090000	3.08756	TMEM240
16	51040001	51090000	3.08756	SSU72
16	51040001	51090000	3.08756	FNDC10
16	51040001	51090000	3.08756	ATAD3A
9	21460001	21510000	3.08752	FAM46A
2	125740001	125790000	3.08733	AHDC1
8	39360001	39410000	3.08712	JAK2
8	39360001	39410000	3.08712	INSL6
12	31860001	31910000	3.08708	PAN3
7	51280001	51330000	3.08661	PURA
7	51280001	51330000	3.08661	IGIP
19	27060001	27110000	3.08661	TNK1
19	27060001	27110000	3.08661	TMEM256
19	27060001	27110000	3.08661	SPEM2
19	27060001	27110000	3.08661	SPEM1
19	27060001	27110000	3.08661	PLSCR3
19	27060001	27110000	3.08661	NLGN2
19	27060001	27110000	3.08661	LOC112442746
27	21440001	21490000	3.08651	TUSC3
24	43060001	43110000	3.08646	PTPN2
24	43060001	43110000	3.08646	PSMG2
24	43060001	43110000	3.08646	LOC101902135
24	43060001	43110000	3.08646	CEP76
3	103900001	103950000	3.08623	FOXJ3
11	30160001	30210000	3.08595	FBXO11
7	600001	650000	3.0855	CNOT6
6	103640001	103690000	3.08496	TRNAG-CCC
6	103640001	103690000	3.08496	EVC2
11	15480001	15530000	3.0849	LTBP1
19	39860001	39910000	3.08457	MIR2342
19	39860001	39910000	3.08457	MED1
19	39860001	39910000	3.08457	CDK12
7	50760001	50810000	3.08423	UBE2D2
11	30180001	30230000	3.08412	FBXO11
10	20980001	21030000	3.0841	RNF31
10	20980001	21030000	3.0841	REC8
10	20980001	21030000	3.0841	PSME2
10	20980001	21030000	3.0841	PSME1
10	20980001	21030000	3.0841	IRF9
10	20980001	21030000	3.0841	FITM1
10	20980001	21030000	3.0841	EMC9
10	20980001	21030000	3.0841	DCAF11
5	20420001	20470000	3.08385	LOC101907192
12	36380001	36430000	3.08366	PARP4
12	36380001	36430000	3.08366	MPHOSPH8
1	158060001	158110000	3.08356	ZSCAN23
1	158060001	158110000	3.08356	TRNAF-GAA
1	158060001	158110000	3.08356	LOC527195
16	44600001	44650000	3.08339	RERE
16	44600001	44650000	3.08339	LOC112441839
22	10920001	10970000	3.08312	ITGA9
25	26840001	26890000	3.08302	TMEM265
25	26840001	26890000	3.08302	RNF40
25	26840001	26890000	3.08302	PHKG2
25	26840001	26890000	3.08302	LOC112444369
25	26840001	26890000	3.08302	CCDC189
15	47240001	47290000	3.08277	OR52N2
12	70840001	70890000	3.08277	LOC100336232
14	400001	450000	3.08234	RECQL4
14	400001	450000	3.08234	PPP1R16A
14	400001	450000	3.08234	MFSD3
14	400001	450000	3.08234	LRRC24
14	400001	450000	3.08234	LRRC14
14	400001	450000	3.08234	GPT
14	400001	450000	3.08234	C14H8orf82
14	400001	450000	3.08234	ARHGAP39
6	63320001	63370000	3.08224	LOC104968873
6	63320001	63370000	3.08224	GNPDA2
12	86940001	86990000	3.08214	RASA3
14	51460001	51510000	3.08201	LOC112449555
7	18740001	18790000	3.08183	LOC112447361
12	31840001	31890000	3.0818	PAN3
6	86440001	86490000	3.08169	SLC4A4
6	88260001	88310000	3.08162	ANKRD17
27	6440001	6490000	3.0813	LOC101907227
15	84180001	84230000	3.0811	LOC104970693
2	86240001	86290000	3.08081	BOLL
14	69040001	69090000	3.08075	TRNAS-AGA
14	69040001	69090000	3.08075	LOC100335729
14	69040001	69090000	3.08075	C14H8orf37
14	13820001	13870000	3.08064	LOC101907803
9	39440001	39490000	3.08063	CDK19
9	39440001	39490000	3.08063	AMD1
14	61580001	61630000	3.08063	AZIN1
16	50980001	51030000	3.0803	SLC35E2
16	50980001	51030000	3.0803	MMP23
16	50980001	51030000	3.0803	MIB2
16	50980001	51030000	3.0803	CDK11B
9	28740001	28790000	3.08019	SERINC1
9	28740001	28790000	3.08019	HSF2
17	53480001	53530000	3.08012	TMEM120B
17	53480001	53530000	3.08012	SETD1B
17	53480001	53530000	3.08012	RHOF
16	51020001	51070000	3.07992	SSU72
16	51020001	51070000	3.07992	MIB2
16	51020001	51070000	3.07992	FNDC10
10	59940001	59990000	3.07992	HDC
10	59940001	59990000	3.07992	GABPB1
26	18220001	18270000	3.07982	LCOR
26	18560001	18610000	3.07975	RRP12
26	18560001	18610000	3.07975	FRAT2
26	18560001	18610000	3.07975	FRAT1
6	63300001	63350000	3.07927	LOC104968873
6	63300001	63350000	3.07927	GUF1
6	63300001	63350000	3.07927	GNPDA2
8	39300001	39350000	3.07909	PLGRKT
8	61280001	61330000	3.07899	ZCCHC7
2	86200001	86250000	3.07878	BOLL
26	18500001	18550000	3.07877	ARHGAP19
14	51400001	51450000	3.07877	LOC112449555
11	86520001	86570000	3.07871	ROCK2
11	86520001	86570000	3.07871	LOC100847716
13	38500001	38550000	3.07828	RBBP9
13	38500001	38550000	3.07828	POLR3F
13	38500001	38550000	3.07828	DZANK1
27	1100001	1150000	3.07809	DLGAP2
21	24740001	24790000	3.07801	BNC1
14	13740001	13790000	3.07767	LOC112449615
14	13740001	13790000	3.07767	LOC112449613
14	13740001	13790000	3.07767	LOC101907803
8	39340001	39390000	3.07744	JAK2
8	39340001	39390000	3.07744	INSL6
26	15960001	16010000	3.07735	TBC1D12
26	15960001	16010000	3.07735	HELLS
22	10480001	10530000	3.07723	MLH1
2	47460001	47510000	3.07718	EPC2
20	35460001	35510000	3.07702	RICTOR
20	35460001	35510000	3.07702	OSMR
18	35160001	35210000	3.0767	CTCF
18	35160001	35210000	3.0767	CARMIL2
18	35160001	35210000	3.0767	ACD
2	88440001	88490000	3.07669	FTCDNL1
2	88440001	88490000	3.07669	C2H2orf69
18	35920001	35970000	3.07654	CDH3
24	42840001	42890000	3.07643	SPIRE1
24	42840001	42890000	3.07643	PRELID3A
22	10400001	10450000	3.07642	LRRFIP2
27	33800001	33850000	3.07571	TRNAG-UCC
22	10680001	10730000	3.0756	TRANK1
22	10680001	10730000	3.0756	DCLK3
7	65920001	65970000	3.07533	LOC112447463
7	65920001	65970000	3.07533	LARP1
17	70700001	70750000	3.07509	LOC511353
17	70700001	70750000	3.07509	LOC504730
17	70700001	70750000	3.07509	LOC112442072
17	70700001	70750000	3.07509	LOC112442065
13	22780001	22830000	3.07506	MLLT10
9	68180001	68230000	3.07495	L3MBTL3
9	33440001	33490000	3.07478	ROS1
17	47300001	47350000	3.07478	TMEM132D
21	6900001	6950000	3.07463	MEF2A
9	39460001	39510000	3.07457	CDK19
23	620001	670000	3.07446	KHDRBS2
10	21000001	21050000	3.07445	RNF31
10	21000001	21050000	3.07445	PSME2
10	21000001	21050000	3.07445	PSME1
10	21000001	21050000	3.07445	PCK2
10	21000001	21050000	3.07445	FITM1
10	21000001	21050000	3.07445	EMC9
10	21000001	21050000	3.07445	DCAF11
16	12120001	12170000	3.07436	TROVE2
16	12120001	12170000	3.07436	GLRX2
24	42960001	43010000	3.07414	SPIRE1
9	34380001	34430000	3.07408	TRNAC-GCA
7	50060001	50110000	3.07386	CTNNA1
21	59020001	59070000	3.07354	SERPINA6
18	34840001	34890000	3.07338	TMEM208
18	34840001	34890000	3.07338	SLC9A5
18	34840001	34890000	3.07338	LOC525426
18	34840001	34890000	3.07338	FHOD1
2	86160001	86210000	3.07332	RFTN2
2	86160001	86210000	3.07332	MARS2
8	39420001	39470000	3.07321	JAK2
7	16980001	17030000	3.07321	RAB11B
7	16980001	17030000	3.07321	KANK3
7	16980001	17030000	3.07321	ANGPTL4
3	50180001	50230000	3.07305	CCDC18
15	77120001	77170000	3.073	NR1H3
15	77120001	77170000	3.073	MIR2318
15	77120001	77170000	3.073	MADD
15	77120001	77170000	3.073	ACP2
5	55980001	56030000	3.07293	MARS
5	55980001	56030000	3.07293	INHBE
5	55980001	56030000	3.07293	INHBC
5	55980001	56030000	3.07293	GLI1
5	55980001	56030000	3.07293	ARHGAP9
5	26660001	26710000	3.07289	SP7
5	26660001	26710000	3.07289	LOC112446670
5	26660001	26710000	3.07289	AAAS
1	136920001	136970000	3.07267	ACAD11
11	12960001	13010000	3.07235	DYSF
6	88240001	88290000	3.07219	ANKRD17
7	81440001	81490000	3.07203	SSBP2
22	10720001	10770000	3.07203	DCLK3
18	34920001	34970000	3.07203	LRRC36
18	34920001	34970000	3.07203	KCTD19
18	35940001	35990000	3.07154	CDH3
15	35940001	35990000	3.07144	SOX6
18	35900001	35950000	3.07138	ZFP90
18	35900001	35950000	3.07138	CDH3
24	43200001	43250000	3.07127	SEH1L
24	43200001	43250000	3.07127	CEP192
2	86020001	86070000	3.07117	MOB4
2	86020001	86070000	3.07117	HSPE1
2	86020001	86070000	3.07117	HSPD1
2	86020001	86070000	3.07117	COQ10B
7	7860001	7910000	3.0711	EPHX3
7	7860001	7910000	3.0711	BRD4
16	7020001	7070000	3.07102	LOC112441816
16	7020001	7070000	3.07102	LOC112441779
16	7020001	7070000	3.07102	LOC107133219
8	39400001	39450000	3.07078	JAK2
13	23420001	23470000	3.07055	SPAG6
13	23420001	23470000	3.07055	COMMD3
13	23420001	23470000	3.07055	BMI1
9	39080001	39130000	3.07047	REV3L
3	20740001	20790000	3.07045	LOC788077
3	20740001	20790000	3.07045	LOC516742
3	20740001	20790000	3.07045	LOC504599
3	20740001	20790000	3.07045	HIST2H2BF
3	20740001	20790000	3.07045	HIST2H2AA4
3	20740001	20790000	3.07045	HIST1H2BL
3	20740001	20790000	3.07045	HIST1H2AK
3	20740001	20790000	3.07045	H2B
19	26980001	27030000	3.07039	YBX2
19	26980001	27030000	3.07039	SLC2A4
19	26980001	27030000	3.07039	NEURL4
19	26980001	27030000	3.07039	GPS2
19	26980001	27030000	3.07039	EIF5A
18	35600001	35650000	3.06993	SLC7A6
18	35600001	35650000	3.06993	PLA2G15
18	35600001	35650000	3.06993	NFATC3
18	35600001	35650000	3.06993	ESRP2
28	2400001	2450000	3.06989	PGBD5
28	2400001	2450000	3.06989	LOC112444731
7	51260001	51310000	3.06981	PURA
7	51260001	51310000	3.06981	LOC104969190
4	119840001	119890000	3.06981	LOC112446467
11	15020001	15070000	3.06972	BIRC6
10	59380001	59430000	3.06972	AP4E1
13	32140001	32190000	3.06955	TMEM236
13	32140001	32190000	3.06955	STAM
8	77940001	77990000	3.06945	NTRK2
27	19280001	19330000	3.06934	PCM1
11	97400001	97450000	3.0687	LOC112448838
11	97400001	97450000	3.0687	LMX1B
9	21680001	21730000	3.06858	LOC101906475
12	36180001	36230000	3.06848	ZMYM2
2	86260001	86310000	3.06842	BOLL
19	27340001	27390000	3.06837	WRAP53
19	27340001	27390000	3.06837	TP53
19	27340001	27390000	3.06837	SHBG
19	27340001	27390000	3.06837	SAT2
19	27340001	27390000	3.06837	ATP1B2
8	61200001	61250000	3.06832	ZCCHC7
29	50980001	51030000	3.06824	LOC112444847
29	50980001	51030000	3.06824	LOC101904625
29	50980001	51030000	3.06824	IFITM3
14	39820001	39870000	3.06821	ZFHX4
14	39820001	39870000	3.06821	LOC104974057
18	35460001	35510000	3.06794	DUS2
18	35460001	35510000	3.06794	DPEP2NB
18	35460001	35510000	3.06794	DPEP2
18	35460001	35510000	3.06794	DDX28
22	56060001	56110000	3.06784	TMCC1
4	48180001	48230000	3.06783	PRKAR2B
24	43220001	43270000	3.06763	CEP192
22	12420001	12470000	3.0674	WDR48
22	12420001	12470000	3.0674	TTC21A
22	12420001	12470000	3.0674	GORASP1
7	7380001	7430000	3.06736	CYP4F2
15	49920001	49970000	3.06725	OR52J3
15	49920001	49970000	3.06725	LOC782692
15	49920001	49970000	3.06725	LOC112441579
15	49920001	49970000	3.06725	LOC112441578
26	22340001	22390000	3.0672	FBXW4
26	22340001	22390000	3.0672	DPCD
24	42940001	42990000	3.0672	SPIRE1
11	61500001	61550000	3.06698	OTX1
11	61500001	61550000	3.06698	EHBP1
21	56480001	56530000	3.06687	TC2N
24	43240001	43290000	3.06672	CEP192
7	60380001	60430000	3.06651	SH3TC2
1	77520001	77570000	3.06634	TP63
8	75280001	75330000	3.06603	UBE2R2
18	35480001	35530000	3.06597	NFATC3
18	35480001	35530000	3.06597	DUS2
11	74820001	74870000	3.06571	ITSN2
19	36840001	36890000	3.0656	LOC101902801
19	36840001	36890000	3.0656	KAT7
19	36840001	36890000	3.0656	FAM117A
17	29420001	29470000	3.06538	PGRMC2
14	460001	510000	3.06538	VPS28
14	460001	510000	3.06538	TONSL
14	460001	510000	3.06538	PPP1R16A
14	460001	510000	3.06538	KIFC2
14	460001	510000	3.06538	FOXH1
14	460001	510000	3.06538	CYHR1
8	23780001	23830000	3.06528	MLLT3
3	30700001	30750000	3.06497	ST7L
3	30700001	30750000	3.06497	CAPZA1
15	35880001	35930000	3.06491	SOX6
10	67500001	67550000	3.0648	WDHD1
10	67500001	67550000	3.0648	SOCS4
10	67500001	67550000	3.0648	MAPK1IP1L
5	30720001	30770000	3.06459	RHEBL1
5	30720001	30770000	3.06459	LMBR1L
5	30720001	30770000	3.06459	KMT2D
5	30720001	30770000	3.06459	DHH
2	79460001	79510000	3.06459	GLS
9	33380001	33430000	3.06454	ROS1
7	49760001	49810000	3.06454	REEP2
7	49760001	49810000	3.06454	KDM3B
21	56460001	56510000	3.06422	TC2N
25	26820001	26870000	3.06417	TMEM265
25	26820001	26870000	3.06417	PHKG2
25	26820001	26870000	3.06417	LOC112444388
25	26820001	26870000	3.06417	LOC112444369
25	26820001	26870000	3.06417	LOC112444289
7	7740001	7790000	3.06412	AKAP8L
7	7740001	7790000	3.06412	AKAP8
12	87120001	87170000	3.06374	LOC104970178
11	33420001	33470000	3.06369	NRXN1
2	24780001	24830000	3.06364	DYNC1I2
19	11320001	11370000	3.06364	BRIP1
1	69980001	70030000	3.06343	OSBPL11
11	95100001	95150000	3.06337	LOC112448886
11	95100001	95150000	3.06337	LHX2
8	38740001	38790000	3.06316	KIAA2026
20	41460001	41510000	3.06275	PDZD2
20	41460001	41510000	3.06275	GOLPH3
5	18980001	19030000	3.06274	LOC107132456
2	86220001	86270000	3.06274	BOLL
16	41820001	41870000	3.06274	NPPB
16	41820001	41870000	3.06274	NPPA
16	41820001	41870000	3.06274	CLCN6
11	30200001	30250000	3.06268	FBXO11
18	35980001	36030000	3.06267	CDH3
7	11540001	11590000	3.06251	LOC100848715
7	11540001	11590000	3.06251	ASF1B
7	11540001	11590000	3.06251	ADGRL1
14	39980001	40030000	3.06216	ZFHX4
3	53420001	53470000	3.06184	LRRC8D
3	53420001	53470000	3.06184	LOC112445993
2	22780001	22830000	3.06158	SP3
1	71780001	71830000	3.06158	DLG1
5	20860001	20910000	3.06153	EPYC
11	15460001	15510000	3.06147	LTBP1
15	17700001	17750000	3.06116	LOC112441692
15	17700001	17750000	3.06116	CUL5
15	17700001	17750000	3.06116	ACAT1
16	44620001	44670000	3.06105	RERE
9	86620001	86670000	3.06095	TAB2
16	28500001	28550000	3.06088	LOC112441821
16	28500001	28550000	3.06088	LOC104974401
16	28500001	28550000	3.06088	ENAH
3	50160001	50210000	3.06074	CCDC18
2	99260001	99310000	3.06069	ERBB4
5	82840001	82890000	3.06067	INTS13
5	82840001	82890000	3.06067	FGFR1OP2
7	47540001	47590000	3.06058	SMAD5
1	120880001	120930000	3.06051	ZIC4
1	120880001	120930000	3.06051	ZIC1
1	120880001	120930000	3.06051	LOC112447745
7	60400001	60450000	3.06042	SH3TC2
1	98180001	98230000	3.05994	MECOM
6	100001	150000	3.05979	APELA
16	51160001	51210000	3.05957	TAS1R3
16	51160001	51210000	3.05957	MXRA8
16	51160001	51210000	3.05957	INTS11
16	51160001	51210000	3.05957	DVL1
16	51160001	51210000	3.05957	CPTP
23	30280001	30330000	3.05952	TRNAT-UGU
23	30280001	30330000	3.05952	TRNAT-CGU
23	30280001	30330000	3.05952	TRNAM-CAU
23	30280001	30330000	3.05952	TRNAL-AAG
23	30280001	30330000	3.05952	TRNAF-GAA
23	30280001	30330000	3.05952	TRNAA-AGC
23	30280001	30330000	3.05952	LOC112443785
2	79720001	79770000	3.05948	TRNAC-GCA
2	7940001	7990000	3.05945	GULP1
5	30200001	30250000	3.05916	PRPF40B
5	30200001	30250000	3.05916	LOC104972402
5	30200001	30250000	3.05916	FMNL3
5	30200001	30250000	3.05916	FAM186B
5	30820001	30870000	3.05885	WNT10B
5	30820001	30870000	3.05885	WNT1
5	30820001	30870000	3.05885	LOC112446681
5	30820001	30870000	3.05885	DDN
5	30820001	30870000	3.05885	ARF3
8	38720001	38770000	3.05863	KIAA2026
24	43040001	43090000	3.05848	SPIRE1
24	43040001	43090000	3.05848	PSMG2
24	43040001	43090000	3.05848	LOC101902135
24	43040001	43090000	3.05848	CEP76
21	57900001	57950000	3.05838	BTBD7
3	50000001	50050000	3.05822	FNBP1L
13	22820001	22870000	3.05811	MLLT10
4	94300001	94350000	3.05792	MARK4
4	94300001	94350000	3.05792	LOC112446420
4	94300001	94350000	3.05792	COPG2
14	420001	470000	3.05785	RECQL4
14	420001	470000	3.05785	PPP1R16A
14	420001	470000	3.05785	MFSD3
14	420001	470000	3.05785	LRRC24
14	420001	470000	3.05785	LRRC14
14	420001	470000	3.05785	LOC112449563
14	420001	470000	3.05785	GPT
14	420001	470000	3.05785	FOXH1
3	30720001	30770000	3.0577	ST7L
17	58780001	58830000	3.05749	TRNAV-UAC
17	58780001	58830000	3.05749	MED13L
18	34940001	34990000	3.05723	LRRC36
13	47320001	47370000	3.05722	SLC23A2
28	13800001	13850000	3.05699	LOC101905963
28	13800001	13850000	3.05699	HNRNPF
28	13800001	13850000	3.05699	FXYD4
16	460001	510000	3.05686	OR5L1
18	34820001	34870000	3.0566	TMEM208
18	34820001	34870000	3.0566	MIR328
18	34820001	34870000	3.0566	LOC525426
18	34820001	34870000	3.0566	KIAA0895L
18	34820001	34870000	3.0566	FHOD1
18	34820001	34870000	3.0566	EXOC3L1
18	34820001	34870000	3.0566	ELMO3
18	34820001	34870000	3.0566	E2F4
3	99680001	99730000	3.05659	LOC513210
3	99680001	99730000	3.05659	FAAH
20	41260001	41310000	3.05624	ZFR
18	35320001	35370000	3.05623	TSNAXIP1
18	35320001	35370000	3.05623	THAP11
18	35320001	35370000	3.05623	RANBP10
18	35320001	35370000	3.05623	NUTF2
18	35320001	35370000	3.05623	CENPT
18	35360001	35410000	3.05613	TRNAS-AGA
18	35360001	35410000	3.05613	PSKH1
18	35360001	35410000	3.05613	NUTF2
18	35360001	35410000	3.05613	NRN1L
18	35360001	35410000	3.05613	EDC4
14	41780001	41830000	3.05608	PKIA
3	53200001	53250000	3.05536	ZNF326
14	39960001	40010000	3.0553	ZFHX4
7	7880001	7930000	3.05519	NOTCH3
7	7880001	7930000	3.05519	EPHX3
7	7880001	7930000	3.05519	BRD4
1	136960001	137010000	3.05519	ACKR4
1	136960001	137010000	3.05519	ACAD11
3	50220001	50270000	3.05515	CCDC18
2	111600001	111650000	3.05499	LOC112442388
4	76660001	76710000	3.05494	PURB
4	76660001	76710000	3.05494	PPIA
4	76660001	76710000	3.05494	MIR4657
4	76660001	76710000	3.05494	H2AFV
16	38260001	38310000	3.05494	PRRX1
7	50920001	50970000	3.05477	PSD2
7	50920001	50970000	3.05477	LOC112447552
8	79140001	79190000	3.05447	NAA35
13	22800001	22850000	3.05436	MLLT10
1	71460001	71510000	3.05432	MELTF
11	74840001	74890000	3.05422	ITSN2
9	28700001	28750000	3.05415	SERINC1
9	28700001	28750000	3.05415	LOC112448026
24	42800001	42850000	3.05415	TUBB6
24	42800001	42850000	3.05415	PRELID3A
24	42800001	42850000	3.05415	AFG3L2
7	50180001	50230000	3.05396	LRRTM2
7	50180001	50230000	3.05396	CTNNA1
3	32260001	32310000	3.05395	DRAM2
3	32260001	32310000	3.05395	CEPT1
16	44360001	44410000	3.05372	LOC107131287
16	44840001	44890000	3.0537	RERE
18	19140001	19190000	3.05369	CYLD
7	65320001	65370000	3.05349	MFAP3
7	65320001	65370000	3.05349	LOC112447577
7	65320001	65370000	3.05349	FAM114A2
18	35400001	35450000	3.05344	SLC12A4
18	35400001	35450000	3.05344	PSMB10
18	35400001	35450000	3.05344	PSKH1
18	35400001	35450000	3.05344	LCAT
3	21460001	21510000	3.05339	PIAS3
3	21460001	21510000	3.05339	ITGA10
3	21460001	21510000	3.05339	ANKRD35
18	35660001	35710000	3.05339	TRNAE-UUC
18	35660001	35710000	3.05339	SLC7A6OS
18	35660001	35710000	3.05339	SLC7A6
18	35660001	35710000	3.05339	PRMT7
18	35660001	35710000	3.05339	LOC112442431
14	35580001	35630000	3.05339	TRPA1
18	35100001	35150000	3.05337	RIPOR1
18	35100001	35150000	3.05337	LOC101906411
18	35100001	35150000	3.05337	LOC101906364
18	35100001	35150000	3.05337	CTCF
18	34860001	34910000	3.05333	SLC9A5
18	34860001	34910000	3.05333	PLEKHG4
18	34860001	34910000	3.05333	KCTD19
18	34860001	34910000	3.05333	FHOD1
10	21580001	21630000	3.05323	RNF212B
10	21580001	21630000	3.05323	PPP1R3E
10	21580001	21630000	3.05323	PABPN1
10	21580001	21630000	3.05323	HOMEZ
10	21580001	21630000	3.05323	BCL2L2
10	25660001	25710000	3.05313	TOX4
10	25660001	25710000	3.05313	RAB2B
10	25660001	25710000	3.05313	METTL3
4	47980001	48030000	3.05308	PIK3CG
4	47980001	48030000	3.05308	LOC104972036
27	19260001	19310000	3.05308	PCM1
20	41320001	41370000	3.05272	MTMR12
20	31260001	31310000	3.05271	PAIP1
20	31260001	31310000	3.05271	C20H5orf34
26	50360001	50410000	3.05269	TCERG1L
26	50360001	50410000	3.05269	LOC112444506
8	77920001	77970000	3.05262	NTRK2
24	34620001	34670000	3.05256	LOC112444207
24	34620001	34670000	3.05256	ESCO1
6	57440001	57490000	3.05245	LOC104972737
11	61300001	61350000	3.05224	EHBP1
7	50740001	50790000	3.0522	UBE2D2
7	50740001	50790000	3.0522	TMEM173
18	21920001	21970000	3.05209	RPGRIP1L
11	44640001	44690000	3.05209	RANBP2
11	44640001	44690000	3.05209	CCDC138
8	111960001	112010000	3.05198	MYT1L
10	65020001	65070000	3.05148	SPATA5L1
10	65020001	65070000	3.05148	LOC101902663
18	45100001	45150000	3.05144	LOC785756
9	40000001	40050000	3.05143	WASF1
9	40000001	40050000	3.05143	METTL24
9	40000001	40050000	3.05143	CDC40
2	106840001	106890000	3.05137	WNT10A
2	106840001	106890000	3.05137	LOC112443120
11	10120001	10170000	3.05136	WBP1
11	10120001	10170000	3.05136	TTC31
11	10120001	10170000	3.05136	TLX2
11	10120001	10170000	3.05136	PCGF1
11	10120001	10170000	3.05136	MRPL53
11	10120001	10170000	3.05136	MOGS
11	10120001	10170000	3.05136	LBX2
11	10120001	10170000	3.05136	DQX1
11	10120001	10170000	3.05136	CCDC142
22	10420001	10470000	3.05131	MLH1
22	10420001	10470000	3.05131	LRRFIP2
8	103680001	103730000	3.05112	WHRN
18	44740001	44790000	3.05096	KIAA0355
18	44740001	44790000	3.05096	GPI
6	86280001	86330000	3.0507	MOB1B
6	86280001	86330000	3.0507	DCK
22	12400001	12450000	3.0507	WDR48
22	12400001	12450000	3.0507	TTC21A
22	12400001	12450000	3.0507	GORASP1
17	70740001	70790000	3.05053	LOC504730
17	70740001	70790000	3.05053	LOC112442063
17	70740001	70790000	3.05053	LOC100852304
8	101600001	101650000	3.0505	PTBP3
8	101600001	101650000	3.0505	LOC112447949
24	43260001	43310000	3.0504	LDLRAD4
24	43260001	43310000	3.0504	CEP192
16	50940001	50990000	3.05024	SLC35E2
16	50940001	50990000	3.05024	NADK
16	50940001	50990000	3.05024	LOC104974460
16	50940001	50990000	3.05024	CDK11B
9	28720001	28770000	3.05013	SERINC1
9	28720001	28770000	3.05013	HSF2
12	36140001	36190000	3.04999	ZMYM2
7	11560001	11610000	3.04997	PRKACA
7	11560001	11610000	3.04997	LOC100848715
7	11560001	11610000	3.04997	ASF1B
7	11560001	11610000	3.04997	ADGRL1
13	22900001	22950000	3.04978	MLLT10
10	71560001	71610000	3.04942	DAAM1
21	6880001	6930000	3.04937	MEF2A
1	82940001	82990000	3.04937	VWA5B2
1	82940001	82990000	3.04937	LOC101907353
1	82940001	82990000	3.04937	DVL3
1	82940001	82990000	3.04937	AP2M1
1	82940001	82990000	3.04937	ABCF3
5	30800001	30850000	3.04906	WNT10B
5	30800001	30850000	3.04906	WNT1
5	30800001	30850000	3.04906	PRKAG1
5	30800001	30850000	3.04906	LOC112446681
5	30800001	30850000	3.04906	DDN
26	42400001	42450000	3.04894	DMBT1
9	22780001	22830000	3.04886	UBE3D
9	22780001	22830000	3.04886	LOC112448019
9	34400001	34450000	3.04876	TSPYL4
9	34400001	34450000	3.04876	TSPYL1
9	34400001	34450000	3.04876	TRNAC-GCA
16	44740001	44790000	3.04876	RERE
13	32160001	32210000	3.04865	TMEM236
13	32160001	32210000	3.04865	STAM
14	39940001	39990000	3.04835	ZFHX4
21	6300001	6350000	3.04798	ADAMTS17
14	480001	530000	3.04793	VPS28
14	480001	530000	3.04793	TONSL
14	480001	530000	3.04793	CYHR1
18	35140001	35190000	3.04769	CTCF
8	29820001	29870000	3.04768	NFIB
8	29820001	29870000	3.04768	LOC101903205
10	38000001	38050000	3.04763	TTBK2
10	38000001	38050000	3.04763	STARD9
10	38000001	38050000	3.04763	CDAN1
12	29220001	29270000	3.04743	RXFP2
4	35020001	35070000	3.04732	TRNAC-GCA
16	29000001	29050000	3.04707	SDE2
1	132280001	132330000	3.04701	SLC35G2
1	132280001	132330000	3.04701	NCK1
1	132280001	132330000	3.04701	LOC100847791
11	15500001	15550000	3.04701	LTBP1
15	35800001	35850000	3.04687	SOX6
15	35800001	35850000	3.04687	LOC101904740
2	79480001	79530000	3.04686	STAT1
2	79480001	79530000	3.04686	GLS
9	45200001	45250000	3.04661	HACE1
[truncated: 1,528 more rows]

## Sheet: Table S4
Table S4. A summary of genes from CLR
Chrom	Starting position	Ending position	CLR	Gene
16	28140001	28190000	2546.12	DNAH14
16	28120001	28170000	2546.12	DNAH14
16	28100001	28150000	2546.12	DNAH14
16	28160001	28210000	2520.94	DNAH14
16	28080001	28130000	2471.63	DNAH14
16	28180001	28230000	2374.19	DNAH14
16	28060001	28110000	2323.14	DNAH14
16	28060001	28110000	2323.14	LOC785251
16	28200001	28250000	2151.75	DNAH14
16	28040001	28090000	2118.95	DNAH14
16	28040001	28090000	2118.95	LOC785251
16	28220001	28270000	2114.42	DNAH14
17	43360001	43410000	2025.82	TDO2
17	43360001	43410000	2025.82	LOC112442123
17	43360001	43410000	2025.82	CTSO
17	43340001	43390000	2025.82	TDO2
17	43340001	43390000	2025.82	LOC112442123
17	43340001	43390000	2025.82	CTSO
17	43320001	43370000	2025.82	CTSO
17	43380001	43430000	1950.96	TDO2
17	43380001	43430000	1950.96	LOC112442123
17	43380001	43430000	1950.96	CTSO
17	43400001	43450000	1801.48	ASIC5
17	43400001	43450000	1801.48	TDO2
16	28340001	28390000	1774.07	DNAH14
16	28320001	28370000	1774.07	DNAH14
16	28300001	28350000	1774.07	DNAH14
8	103640001	103690000	1766.35	LOC112447922
8	103640001	103690000	1766.35	WHRN
8	103620001	103670000	1766.35	WHRN
8	103600001	103650000	1766.35	WHRN
8	103600001	103650000	1766.35	AKNA
22	10740001	10790000	1762.12	GOLGA4
22	10740001	10790000	1762.12	DCLK3
22	10720001	10770000	1762.12	DCLK3
16	28360001	28410000	1750.07	DNAH14
16	28240001	28290000	1747.53	DNAH14
22	10700001	10750000	1702.46	DCLK3
16	28580001	28630000	1668.18	ENAH
16	28560001	28610000	1668.18	ENAH
16	28540001	28590000	1668.18	ENAH
16	28020001	28070000	1646.84	DNAH14
16	28020001	28070000	1646.84	LOC785251
9	21500001	21550000	1642.98	FAM46A
9	21480001	21530000	1642.98	FAM46A
9	21540001	21590000	1596.56	LOC112448171
16	28520001	28570000	1563.63	ENAH
9	21460001	21510000	1560.22	FAM46A
9	21560001	21610000	1555	LOC112448171
17	42600001	42650000	1554.73	LOC112441999
16	28600001	28650000	1554.38	ENAH
9	22780001	22830000	1489.84	LOC112448019
9	22780001	22830000	1489.84	UBE3D
9	22760001	22810000	1489.84	LOC112448019
9	22760001	22810000	1489.84	UBE3D
9	22740001	22790000	1489.84	UBE3D
16	28620001	28670000	1461.75	ENAH
9	33480001	33530000	1429.05	VGLL2
9	33480001	33530000	1429.05	ROS1
9	33460001	33510000	1429.05	VGLL2
9	33460001	33510000	1429.05	ROS1
16	28500001	28550000	1424.15	ENAH
16	28500001	28550000	1424.15	LOC104974401
16	28500001	28550000	1424.15	LOC112441821
8	103680001	103730000	1399.32	WHRN
8	103660001	103710000	1399.32	LOC112447922
8	103660001	103710000	1399.32	WHRN
9	33500001	33550000	1397.98	VGLL2
17	42460001	42510000	1385.3	PDGFC
11	74900001	74950000	1380.07	FAM228B
11	74900001	74950000	1380.07	FAM228A
11	74900001	74950000	1380.07	ITSN2
11	74880001	74930000	1380.07	ITSN2
11	74860001	74910000	1380.07	ITSN2
17	43440001	43490000	1377.21	ASIC5
17	43420001	43470000	1377.21	ASIC5
9	33440001	33490000	1376.56	ROS1
17	42620001	42670000	1362.44	LOC112441999
16	28380001	28430000	1353.67	DNAH14
8	103700001	103750000	1346.28	WHRN
9	33420001	33470000	1345.86	ROS1
16	28400001	28450000	1317.08	LBR
16	28400001	28450000	1317.08	DNAH14
17	43460001	43510000	1311.5	ASIC5
16	28480001	28530000	1303.9	LOC104974401
16	28480001	28530000	1303.9	LOC112441821
11	74840001	74890000	1296.89	ITSN2
11	74920001	74970000	1296.15	FAM228B
11	74920001	74970000	1296.15	FAM228A
11	74920001	74970000	1296.15	ITSN2
9	33400001	33450000	1286.43	ROS1
22	10860001	10910000	1283.68	ITGA9
22	10860001	10910000	1283.68	C22H3orf35
22	10860001	10910000	1283.68	GOLGA4
22	10840001	10890000	1283.68	GOLGA4
3	58660001	58710000	1263.67	DDAH1
3	58640001	58690000	1263.67	DDAH1
3	58620001	58670000	1263.67	DDAH1
9	65640001	65690000	1234.92	LOC101907989
9	65620001	65670000	1234.92	LOC101907989
8	103580001	103630000	1234.81	WHRN
8	103580001	103630000	1234.81	AKNA
8	103560001	103610000	1234.81	AKNA
8	103540001	103590000	1234.81	AKNA
8	103540001	103590000	1234.81	ORM1
11	74820001	74870000	1226.09	ITSN2
9	65660001	65710000	1199.55	LOC101907989
11	74940001	74990000	1196.12	LOC104973431
11	74940001	74990000	1196.12	TP53I3
11	74940001	74990000	1196.12	PFN4
11	74940001	74990000	1196.12	FAM228B
11	74940001	74990000	1196.12	FAM228A
3	58600001	58650000	1189.53	DDAH1
16	28640001	28690000	1167.51	ENAH
3	29200001	29250000	1150.34	SYT6
18	21600001	21650000	1143.47	CHD9
18	21580001	21630000	1143.47	CHD9
18	21620001	21670000	1141.39	CHD9
3	29260001	29310000	1140.53	SYT6
3	29240001	29290000	1140.53	SYT6
3	29220001	29270000	1140.53	SYT6
3	58680001	58730000	1140	DDAH1
18	21660001	21710000	1134.21	CHD9
18	21640001	21690000	1134.21	CHD9
7	580001	630000	1103.25	CNOT6
7	560001	610000	1103.25	CNOT6
18	21560001	21610000	1096.64	CHD9
7	95260001	95310000	1093.01	ELL2
7	95240001	95290000	1093.01	ELL2
16	28660001	28710000	1079.07	ENAH
9	65680001	65730000	1071.39	THEMIS
7	540001	590000	1063.82	CNOT6
7	95280001	95330000	1053.38	ELL2
3	58700001	58750000	1042.92	DDAH1
14	81020001	81070000	1041.29	MIR2285N-6
14	81020001	81070000	1041.29	ENPP2
14	81000001	81050000	1041.29	MIR2285N-6
14	81000001	81050000	1041.29	ENPP2
9	33380001	33430000	1040.57	ROS1
9	33360001	33410000	1029	ROS1
9	33340001	33390000	1029	ROS1
3	58580001	58630000	1027	DDAH1
3	58580001	58630000	1027	LOC101904769
7	620001	670000	1025.19	CNOT6
7	600001	650000	1025.19	CNOT6
7	95220001	95270000	1009.69	ELL2
7	640001	690000	1008.95	CNOT6
14	81060001	81110000	1006.25	ENPP2
14	81040001	81090000	1006.25	ENPP2
22	10640001	10690000	997.283	LOC112443434
22	10640001	10690000	997.283	TRANK1
22	10620001	10670000	997.283	LOC112443434
22	10620001	10670000	997.283	TRANK1
17	41500001	41550000	990.554	TRNAG-CCC
7	520001	570000	983.043	FLT4
16	28260001	28310000	981.726	DNAH14
18	21680001	21730000	966.308	CHD9
8	77920001	77970000	946.967	NTRK2
18	21540001	21590000	946.123	CHD9
18	21540001	21590000	946.123	LOC112442284
9	65540001	65590000	928.836	RIPPLY2
9	65540001	65590000	928.836	CYB5R4
8	103780001	103830000	926.61	TMEM268
8	103780001	103830000	926.61	LOC112447845
8	103780001	103830000	926.61	ATP6V1G1
8	103760001	103810000	926.61	TMEM268
8	103760001	103810000	926.61	LOC112447845
8	103760001	103810000	926.61	ATP6V1G1
8	103740001	103790000	926.61	ATP6V1G1
7	500001	550000	925.896	FLT4
16	27500001	27550000	924.864	CNIH4
16	27500001	27550000	924.864	LOC101905510
16	27500001	27550000	924.864	NVL
16	27480001	27530000	924.864	CNIH4
16	27480001	27530000	924.864	LOC101905510
16	27480001	27530000	924.864	NVL
16	27460001	27510000	924.864	NVL
7	480001	530000	917.711	FLT4
7	480001	530000	917.711	LOC112447631
9	21240001	21290000	917.575	LOC104972971
8	103940001	103990000	911.776	TNFSF15
8	103920001	103970000	911.776	TNFSF15
11	74800001	74850000	911.222	ITSN2
11	74960001	75010000	909.536	WDCP
11	74960001	75010000	909.536	FKBP1B
11	74960001	75010000	909.536	SF3B6
11	74960001	75010000	909.536	LOC104973431
11	74960001	75010000	909.536	TP53I3
11	74960001	75010000	909.536	PFN4
11	74960001	75010000	909.536	FAM228B
3	58720001	58770000	902.436	DDAH1
4	35020001	35070000	895.726	TRNAC-GCA
9	21220001	21270000	895.715	LOC104972971
10	61100001	61150000	893.626	COPS2
10	61080001	61130000	893.626	COPS2
10	61080001	61130000	893.626	GALK2
10	61060001	61110000	893.626	COPS2
10	61060001	61110000	893.626	GALK2
8	103960001	104010000	892.898	TNFSF15
17	43480001	43530000	880.602	GUCY1B1
17	43480001	43530000	880.602	ASIC5
22	10600001	10650000	880.211	LOC112443434
22	10600001	10650000	880.211	TRANK1
17	45100001	45150000	879.818	EP400
17	45080001	45130000	879.818	MIR6520
17	45080001	45130000	879.818	EP400
17	45060001	45110000	879.818	MIR6520
17	45060001	45110000	879.818	LOC112442094
17	45060001	45110000	879.818	EP400
7	95200001	95250000	878.411	ELL2
11	74780001	74830000	872.318	ITSN2
10	58660001	58710000	871.66	SCG3
10	58640001	58690000	871.66	SCG3
10	58640001	58690000	871.66	LYSMD2
3	29280001	29330000	865.274	SYT6
16	27420001	27470000	865.007	NVL
16	27400001	27450000	865.007	NVL
16	27380001	27430000	865.007	NVL
18	21700001	21750000	848.039	CHD9
11	14720001	14770000	836.983	SLC30A6
11	14720001	14770000	836.983	SPAST
11	14700001	14750000	836.983	SPAST
17	45040001	45090000	836.576	LOC112442094
17	45040001	45090000	836.576	EP400
17	45020001	45070000	836.576	EP400
17	45020001	45070000	836.576	DDX51
17	45020001	45070000	836.576	NOC4L
16	28680001	28730000	832.811	ENAH
16	28280001	28330000	830.65	DNAH14
8	77940001	77990000	818.036	NTRK2
3	58740001	58790000	817.104	DDAH1
27	19280001	19330000	815.75	PCM1
27	19260001	19310000	815.75	PCM1
9	21660001	21710000	810.385	LOC101906475
16	77200001	77250000	808.259	NEK7
14	80980001	81030000	799.587	ENPP2
16	28460001	28510000	788.638	LOC104974401
16	28460001	28510000	788.638	LOC112441821
16	28460001	28510000	788.638	LBR
7	660001	710000	780.118	CNOT6
11	74980001	75030000	777.127	WDCP
11	74980001	75030000	777.127	FKBP1B
11	74980001	75030000	777.127	SF3B6
11	74980001	75030000	777.127	LOC104973431
11	74980001	75030000	777.127	TP53I3
17	42440001	42490000	773.662	PDGFC
13	38520001	38570000	771.89	SEC23B
13	38520001	38570000	771.89	RBBP9
13	38520001	38570000	771.89	POLR3F
13	38520001	38570000	771.89	DZANK1
13	38500001	38550000	771.89	RBBP9
13	38500001	38550000	771.89	POLR3F
13	38500001	38550000	771.89	DZANK1
2	91180001	91230000	770.923	WDR12
2	91180001	91230000	770.923	ICA1L
2	91160001	91210000	770.923	WDR12
2	91160001	91210000	770.923	ICA1L
14	68940001	68990000	760.896	LOC112449544
14	68920001	68970000	760.896	LOC112449544
7	81720001	81770000	760.222	LOC112447561
7	81700001	81750000	760.222	LOC112447561
7	81700001	81750000	760.222	SSBP2
7	81680001	81730000	760.222	SSBP2
3	58760001	58810000	759.136	LOC112446003
3	58760001	58810000	759.136	DDAH1
2	91200001	91250000	757.813	CARF
2	91200001	91250000	757.813	WDR12
2	91140001	91190000	756.744	ICA1L
14	81140001	81190000	753.699	TAF2
14	81120001	81170000	753.699	LOC104974144
14	81100001	81150000	753.699	LOC104974144
14	81100001	81150000	753.699	ENPP2
13	38480001	38530000	749.19	DZANK1
1	26100001	26150000	748.579	ROBO1
1	26080001	26130000	748.579	ROBO1
17	43520001	43570000	747.366	GUCY1B1
17	43500001	43550000	747.366	GUCY1B1
1	32780001	32830000	745.188	CADM2
9	21200001	21250000	742.595	LOC104972971
15	84140001	84190000	739.442	OR4A15
15	84120001	84170000	739.442	OR4A15
9	34360001	34410000	737.389	TRNAC-GCA
9	34340001	34390000	737.389	DSE
9	34320001	34370000	737.389	DSE
22	10520001	10570000	737.019	EPM2AIP1
22	10520001	10570000	737.019	MLH1
22	10500001	10550000	737.019	MLH1
22	10480001	10530000	737.019	MLH1
2	91500001	91550000	732.292	ABI2
2	91500001	91550000	732.292	CYP20A1
2	91480001	91530000	732.292	CYP20A1
4	35000001	35050000	729.875	TRNAC-GCA
3	29600001	29650000	729.457	PHTF1
3	29600001	29650000	729.457	RSBN1
3	29600001	29650000	729.457	LOC112445972
3	29580001	29630000	729.457	PHTF1
3	29580001	29630000	729.457	RSBN1
3	29580001	29630000	729.457	LOC112445972
3	29560001	29610000	729.457	RSBN1
3	29560001	29610000	729.457	LOC112445972
3	29560001	29610000	729.457	PTPN22
11	27620001	27670000	726.341	LOC112448957
20	50560001	50610000	725.428	TRNAC-GCA
20	50540001	50590000	725.428	TRNAC-GCA
14	81080001	81130000	714.519	LOC104974144
14	81080001	81130000	714.519	ENPP2
17	45000001	45050000	713.647	EP400
17	45000001	45050000	713.647	DDX51
17	45000001	45050000	713.647	NOC4L
10	61040001	61090000	713.383	COPS2
10	61040001	61090000	713.383	GALK2
10	61020001	61070000	713.383	GALK2
9	34380001	34430000	709.916	TRNAC-GCA
11	27540001	27590000	709.846	TRNAC-GCA
17	8000001	8050000	709.559	IQCM
9	65320001	65370000	709.145	MRAP2
9	65300001	65350000	709.145	MRAP2
13	38540001	38590000	706.31	SEC23B
13	38540001	38590000	706.31	RBBP9
13	38540001	38590000	706.31	POLR3F
16	27520001	27570000	705.378	WDR26
16	27520001	27570000	705.378	CNIH4
16	27520001	27570000	705.378	LOC101905510
18	21520001	21570000	705.372	CHD9
18	21520001	21570000	705.372	LOC112442284
10	58620001	58670000	703.221	SCG3
10	58620001	58670000	703.221	LYSMD2
17	43540001	43590000	695.82	GUCY1B1
14	80520001	80570000	695.602	LOC107133137
14	80500001	80550000	695.602	LOC107133137
18	21720001	21770000	695.358	CHD9
9	65700001	65750000	694.445	THEMIS
7	81580001	81630000	693.746	SSBP2
7	81560001	81610000	693.746	SSBP2
7	81540001	81590000	693.746	SSBP2
8	103840001	103890000	693.051	TEX48
8	103840001	103890000	693.051	LOC112447846
8	103820001	103870000	693.051	TEX48
8	103820001	103870000	693.051	LOC112447846
8	103820001	103870000	693.051	LOC104969457
8	103820001	103870000	693.051	TMEM268
17	44980001	45030000	688.336	DDX51
17	44980001	45030000	688.336	NOC4L
17	44960001	45010000	688.336	GALNT9
17	44940001	44990000	688.336	GALNT9
11	86080001	86130000	684.955	LPIN1
11	86060001	86110000	684.955	LPIN1
11	86040001	86090000	684.955	LPIN1
11	86040001	86090000	684.955	LOC112448828
7	460001	510000	683.439	FLT4
7	460001	510000	683.439	LOC112447631
17	41480001	41530000	683.369	TRNAG-CCC
17	41740001	41790000	682.271	GRIA2
7	81240001	81290000	680.554	CKMT2
7	81240001	81290000	680.554	RASGRF2
7	81220001	81270000	680.554	CKMT2
7	81220001	81270000	680.554	RASGRF2
7	81200001	81250000	680.554	CKMT2
7	81200001	81250000	680.554	RASGRF2
14	68900001	68950000	678.247	LOC112449544
14	80960001	81010000	677.95	ENPP2
14	80960001	81010000	677.95	LOC112449584
14	80940001	80990000	677.95	ENPP2
14	80940001	80990000	677.95	LOC112449584
14	80920001	80970000	677.95	LOC112449584
14	80920001	80970000	677.95	IMPA1
9	34400001	34450000	674.347	TSPYL4
9	34400001	34450000	674.347	TSPYL1
9	34400001	34450000	674.347	TRNAC-GCA
13	38560001	38610000	671.882	DTD1
13	38560001	38610000	671.882	LOC112449284
13	38560001	38610000	671.882	SMIM26
13	38560001	38610000	671.882	SEC23B
3	58560001	58610000	670.83	LOC101904769
4	34840001	34890000	670.144	LOC104969864
4	34820001	34870000	670.144	LOC104969864
1	26120001	26170000	669.083	ROBO1
22	10460001	10510000	663.337	MLH1
8	77960001	78010000	662.641	NTRK2
7	81600001	81650000	662.481	SSBP2
11	27800001	27850000	661.633	SRBD1
11	27780001	27830000	661.633	SRBD1
9	65520001	65570000	661.47	RIPPLY2
9	65520001	65570000	661.47	CYB5R4
9	23060001	23110000	659.479	LOC107132759
9	23060001	23110000	659.479	PGM3
9	23060001	23110000	659.479	DOPEY1
9	23040001	23090000	659.479	PGM3
9	23040001	23090000	659.479	DOPEY1
3	58780001	58830000	659.139	BCL10
3	58780001	58830000	659.139	LOC112446003
17	48580001	48630000	658.555	TMEM132C
17	48560001	48610000	658.555	TMEM132C
17	48540001	48590000	658.555	TMEM132C
16	2780001	2830000	651.775	CNTN2
16	2780001	2830000	651.775	NFASC
16	2760001	2810000	651.775	NFASC
2	91120001	91170000	649.202	ICA1L
2	91120001	91170000	649.202	FAM117B
2	91100001	91150000	649.202	ICA1L
2	91100001	91150000	649.202	FAM117B
6	86340001	86390000	648.499	LOC112447099
6	86340001	86390000	648.499	DCK
6	86320001	86370000	648.499	LOC112447099
6	86320001	86370000	648.499	DCK
16	2800001	2850000	648.232	CNTN2
16	2800001	2850000	648.232	NFASC
26	38320001	38370000	646.056	LOC112444480
22	10560001	10610000	645.266	TRANK1
22	10540001	10590000	645.266	EPM2AIP1
22	10540001	10590000	645.266	MLH1
17	45120001	45170000	645.133	PUS1
17	45120001	45170000	645.133	LOC112442032
17	45120001	45170000	645.133	EP400
2	91080001	91130000	642.114	FAM117B
21	57960001	58010000	640.95	LOC100300759
21	57940001	57990000	640.95	LOC100300759
21	57940001	57990000	640.95	BTBD7
21	57920001	57970000	640.95	BTBD7
9	23020001	23070000	638.593	DOPEY1
11	15520001	15570000	636.292	LTBP1
11	15500001	15550000	636.292	LTBP1
16	27540001	27590000	635.445	WDR26
16	27540001	27590000	635.445	CNIH4
3	58800001	58850000	635.382	C3H1orf52
3	58800001	58850000	635.382	BCL10
3	58800001	58850000	635.382	LOC112446003
11	27560001	27610000	634.782	TRNAC-GCA
22	10440001	10490000	634.43	MLH1
22	10440001	10490000	634.43	LRRFIP2
21	58020001	58070000	633.763	UNC79
21	58000001	58050000	633.763	UNC79
17	42420001	42470000	630.959	PDGFC
7	81260001	81310000	630.161	ZCCHC9
7	81260001	81310000	630.161	CKMT2
21	57900001	57950000	624.302	BTBD7
11	27820001	27870000	623.44	SRBD1
6	86540001	86590000	622.056	SLC4A4
6	86520001	86570000	622.056	SLC4A4
7	81740001	81790000	617.8	LOC112447561
11	86100001	86150000	614.625	LPIN1
7	81180001	81230000	611.075	RASGRF2
27	24380001	24430000	609.656	PRAG1
21	57840001	57890000	608.526	BTBD7
21	57840001	57890000	608.526	UBR7
21	57820001	57870000	608.526	BTBD7
21	57820001	57870000	608.526	UBR7
21	57820001	57870000	608.526	GON7
4	34800001	34850000	608.229	LOC104969864
9	23080001	23130000	605.622	RWDD2A
9	23080001	23130000	605.622	LOC107132759
9	23080001	23130000	605.622	PGM3
9	23080001	23130000	605.622	DOPEY1
7	81660001	81710000	605.386	SSBP2
7	81640001	81690000	605.386	SSBP2
6	86300001	86350000	604.744	DCK
6	86300001	86350000	604.744	MOB1B
6	86280001	86330000	604.744	DCK
6	86280001	86330000	604.744	MOB1B
6	86420001	86470000	603.055	SLC4A4
6	86420001	86470000	603.055	LOC112447099
6	86400001	86450000	603.055	SLC4A4
6	86400001	86450000	603.055	LOC112447099
6	86380001	86430000	603.055	LOC112447099
9	34300001	34350000	602.883	DSE
9	34280001	34330000	602.883	DSE
11	15540001	15590000	601.802	LTBP1
21	57860001	57910000	598.704	BTBD7
11	15480001	15530000	598.328	LTBP1
17	45140001	45190000	597.661	ULK1
17	45140001	45190000	597.661	PUS1
17	45140001	45190000	597.661	LOC112442032
17	45140001	45190000	597.661	EP400
15	84180001	84230000	597.27	LOC104970693
1	32800001	32850000	596.904	CADM2
3	29540001	29590000	594.637	RSBN1
3	29540001	29590000	594.637	LOC112445972
3	29540001	29590000	594.637	PTPN22
22	10380001	10430000	593.363	LRRFIP2
22	10360001	10410000	593.363	LRRFIP2
22	10340001	10390000	593.363	LRRFIP2
22	10340001	10390000	593.363	LOC100848011
9	21680001	21730000	591.114	LOC101906475
6	86500001	86550000	590.573	SLC4A4
11	27600001	27650000	584.111	LOC112448957
22	10400001	10450000	581.728	LRRFIP2
15	84200001	84250000	581.088	OR4C6
15	84200001	84250000	581.088	LOC104970693
8	103800001	103850000	580.021	TEX48
8	103800001	103850000	580.021	LOC112447846
8	103800001	103850000	580.021	LOC104969457
8	103800001	103850000	580.021	TMEM268
8	103800001	103850000	580.021	LOC112447845
13	38460001	38510000	578.683	DZANK1
13	38460001	38510000	578.683	LOC539166
13	38440001	38490000	578.683	DZANK1
13	38440001	38490000	578.683	LOC539166
13	38440001	38490000	578.683	LOC101906934
2	86220001	86270000	576.855	BOLL
2	86200001	86250000	576.855	BOLL
6	86360001	86410000	575.707	LOC112447099
1	32820001	32870000	575.551	CADM2
21	63200001	63250000	575.173	LOC112443222
4	34860001	34910000	568.858	LOC104969864
18	21500001	21550000	566.425	LOC112442284
22	10420001	10470000	565.494	MLH1
22	10420001	10470000	565.494	LRRFIP2
7	80840001	80890000	564.792	MSH3
7	80820001	80870000	564.792	MSH3
26	18840001	18890000	564.045	ZFYVE27
26	18840001	18890000	564.045	MARVELD1
26	18840001	18890000	564.045	AVPI1
26	18840001	18890000	564.045	LOC104975960
26	18840001	18890000	564.045	PI4K2A
26	18820001	18870000	564.045	MARVELD1
26	18820001	18870000	564.045	AVPI1
26	18820001	18870000	564.045	LOC104975960
26	18820001	18870000	564.045	PI4K2A
26	18800001	18850000	564.045	AVPI1
26	18800001	18850000	564.045	LOC104975960
26	18800001	18850000	564.045	PI4K2A
26	18800001	18850000	564.045	MORN4
11	27760001	27810000	563.871	SRBD1
17	8160001	8210000	562.92	IQCM
17	8140001	8190000	562.92	IQCM
11	15040001	15090000	561.3	BIRC6
11	15020001	15070000	561.3	BIRC6
11	15000001	15050000	561.3	BIRC6
9	65720001	65770000	559.162	THEMIS
15	84280001	84330000	556.707	LOC112441559
15	84280001	84330000	556.707	LOC100848475
15	84260001	84310000	556.707	LOC112441559
15	84260001	84310000	556.707	LOC100848475
8	79200001	79250000	556.426	NAA35
8	79180001	79230000	556.426	NAA35
17	45200001	45250000	555.151	MMP17
17	45180001	45230000	555.151	ULK1
17	45160001	45210000	555.151	ULK1
17	45160001	45210000	555.151	PUS1
5	118300001	118350000	555.095	LOC112446791
5	118300001	118350000	555.095	FAM19A5
5	118280001	118330000	555.095	LOC112446791
5	118280001	118330000	555.095	FAM19A5
5	118260001	118310000	555.095	FAM19A5
22	12240001	12290000	554.972	SCN11A
22	12220001	12270000	554.972	SCN11A
22	12200001	12250000	554.972	SCN11A
16	2740001	2790000	554.69	LOC104974360
16	2740001	2790000	554.69	NFASC
8	103980001	104030000	554.206	LOC112447847
8	103980001	104030000	554.206	TNFSF15
14	51480001	51530000	554.086	LOC112449555
14	51460001	51510000	554.086	LOC112449555
14	51440001	51490000	554.086	LOC112449555
6	86260001	86310000	551.807	MOB1B
3	29740001	29790000	550.691	MAGI3
3	29720001	29770000	550.691	MAGI3
21	57800001	57850000	550.59	UBR7
21	57800001	57850000	550.59	GON7
21	57800001	57850000	550.59	TMEM251
7	440001	490000	549.393	LOC112447631
16	77280001	77330000	549.155	LOC112441874
8	79160001	79210000	549.118	NAA35
7	3960001	4010000	548.584	TM6SF2
7	3960001	4010000	548.584	SUGP1
7	3960001	4010000	548.584	MAU2
7	3940001	3990000	548.584	SUGP1
7	3940001	3990000	548.584	LOC112447571
7	3940001	3990000	548.584	MAU2
5	83660001	83710000	547.545	SSPN
5	83640001	83690000	547.545	SSPN
15	84240001	84290000	547.453	LOC100848475
7	81160001	81210000	546.769	RASGRF2
26	18680001	18730000	546.311	UBTD1
26	18680001	18730000	546.311	LOC112444558
26	18680001	18730000	546.311	MMS19
26	18660001	18710000	546.311	LOC112444558
26	18660001	18710000	546.311	MMS19
26	18660001	18710000	546.311	ZDHHC16
26	18660001	18710000	546.311	EXOSC1
26	18640001	18690000	546.311	LOC112444558
26	18640001	18690000	546.311	MMS19
26	18640001	18690000	546.311	ZDHHC16
26	18640001	18690000	546.311	EXOSC1
26	18640001	18690000	546.311	PGAM1
11	27580001	27630000	546.221	LOC112448957
17	48380001	48430000	544.981	TMEM132C
9	23000001	23050000	544.864	DOPEY1
8	79220001	79270000	543.145	GOLM1
8	79220001	79270000	543.145	NAA35
17	45240001	45290000	537.381	SFSWAP
17	45240001	45290000	537.381	MMP17
17	45220001	45270000	537.381	MMP17
3	29400001	29450000	536.555	HIPK1
3	29380001	29430000	536.555	HIPK1
3	29380001	29430000	536.555	OLFML3
3	29360001	29410000	536.555	HIPK1
3	29360001	29410000	536.555	OLFML3
11	15460001	15510000	531.528	LTBP1
11	15440001	15490000	531.528	LTBP1
9	34240001	34290000	531.31	DSE
9	34240001	34290000	531.31	CALHM6
9	34220001	34270000	531.31	CALHM6
9	34220001	34270000	531.31	TRAPPC3L
11	74760001	74810000	530.036	ITSN2
16	27580001	27630000	526.629	WDR26
16	27560001	27610000	526.629	WDR26
9	34200001	34250000	525.662	CALHM6
9	34200001	34250000	525.662	CALHM5
9	34200001	34250000	525.662	TRAPPC3L
14	80900001	80950000	522.924	IMPA1
6	86560001	86610000	520.368	SLC4A4
3	32200001	32250000	518.028	CEPT1
3	32200001	32250000	518.028	LOC107132298
3	32200001	32250000	518.028	DENND2D
3	32180001	32230000	518.028	CEPT1
3	32180001	32230000	518.028	LOC107132298
3	32180001	32230000	518.028	DENND2D
3	32160001	32210000	518.028	LOC107132298
3	32160001	32210000	518.028	DENND2D
3	32160001	32210000	518.028	CHI3L2
7	3980001	4030000	517.92	NCAN
7	3980001	4030000	517.92	HAPLN4
7	3980001	4030000	517.92	TM6SF2
7	3980001	4030000	517.92	SUGP1
7	80860001	80910000	516.539	MSH3
7	3900001	3950000	516.136	LOC112447571
7	3900001	3950000	516.136	MAU2
7	3900001	3950000	516.136	GATAD2A
7	3880001	3930000	516.136	MAU2
7	3880001	3930000	516.136	GATAD2A
7	3860001	3910000	516.136	GATAD2A
5	118360001	118410000	515.928	FAM19A5
5	118340001	118390000	515.928	FAM19A5
5	118320001	118370000	515.928	LOC112446791
5	118320001	118370000	515.928	FAM19A5
17	8080001	8130000	514.025	IQCM
17	8060001	8110000	514.025	IQCM
17	8040001	8090000	514.025	IQCM
1	71600001	71650000	512.901	DLG1
1	71580001	71630000	512.901	DLG1
5	83680001	83730000	512.403	SSPN
16	77180001	77230000	512.023	NEK7
16	77160001	77210000	512.023	NEK7
16	77140001	77190000	512.023	NEK7
4	34780001	34830000	511.497	LOC104969864
1	71620001	71670000	511.093	DLG1
20	62440001	62490000	508.67	TRNAS-GGA
20	62440001	62490000	508.67	LOC104975286
7	3920001	3970000	508.611	SUGP1
7	3920001	3970000	508.611	LOC112447571
7	3920001	3970000	508.611	MAU2
3	32140001	32190000	506.462	CHI3L2
3	32140001	32190000	506.462	LOC101903127
3	32120001	32170000	506.462	CHI3L2
3	32120001	32170000	506.462	LOC101903127
3	32120001	32170000	506.462	LOC104971588
27	24560001	24610000	502.038	LOC112444602
27	24540001	24590000	502.038	LOC112444602
7	81420001	81470000	501.315	SSBP2
7	81400001	81450000	501.315	SSBP2
3	58820001	58870000	501.208	C3H1orf52
3	58820001	58870000	501.208	BCL10
9	34260001	34310000	499.706	DSE
8	79140001	79190000	499.419	NAA35
6	86480001	86530000	496.133	SLC4A4
6	86460001	86510000	496.133	SLC4A4
17	41760001	41810000	495.326	GRIA2
16	60560001	60610000	495.051	LOC112441791
16	60540001	60590000	495.051	LOC112441791
16	60540001	60590000	495.051	TRNAS-GGA
16	60540001	60590000	495.051	ABL2
22	10580001	10630000	491.356	TRANK1
22	12260001	12310000	490.859	SCN11A
26	38300001	38350000	489.163	LOC112444480
26	38300001	38350000	489.163	RAB11FIP2
26	38280001	38330000	489.163	LOC112444480
26	38280001	38330000	489.163	RAB11FIP2
26	38260001	38310000	489.163	RAB11FIP2
15	84220001	84270000	489.095	OR4C6
14	51600001	51650000	488.832	LOC112449555
14	51580001	51630000	488.832	LOC112449555
13	38420001	38470000	488.744	LOC539166
13	38420001	38470000	488.744	LOC101906934
1	71560001	71610000	488.591	DLG1
1	71540001	71590000	488.591	DLG1
10	58520001	58570000	488.312	TMOD2
10	58520001	58570000	488.312	TMOD3
10	58500001	58550000	488.312	TMOD3
6	86440001	86490000	486.417	SLC4A4
26	15960001	16010000	485.559	HELLS
26	15960001	16010000	485.559	TBC1D12
26	15940001	15990000	485.559	TBC1D12
26	15920001	15970000	485.559	TBC1D12
16	60520001	60570000	483.673	TRNAS-GGA
16	60520001	60570000	483.673	ABL2
23	300001	350000	483.61	KHDRBS2
23	280001	330000	483.61	KHDRBS2
23	260001	310000	483.61	KHDRBS2
7	81460001	81510000	483.018	SSBP2
7	81440001	81490000	483.018	SSBP2
1	71660001	71710000	478.553	DLG1
1	71640001	71690000	478.553	DLG1
21	57880001	57930000	476.624	BTBD7
1	71700001	71750000	474.024	LOC112448377
1	71700001	71750000	474.024	DLG1
1	71680001	71730000	474.024	DLG1
2	86260001	86310000	472.932	BOLL
2	86240001	86290000	472.932	BOLL
7	95180001	95230000	471.51	ELL2
14	51420001	51470000	471.027	LOC112449555
26	40820001	40870000	470.953	WDR11
26	40800001	40850000	470.953	WDR11
17	41340001	41390000	469.484	LOC112441998
10	58560001	58610000	469.071	LYSMD2
10	58560001	58610000	469.071	TMOD2
10	58540001	58590000	469.071	TMOD2
10	58540001	58590000	469.071	TMOD3
14	81180001	81230000	468.714	TAF2
14	81160001	81210000	468.714	TAF2
4	48000001	48050000	466.517	PIK3CG
4	48000001	48050000	466.517	LOC104972036
4	47980001	48030000	466.517	PIK3CG
4	47980001	48030000	466.517	LOC104972036
4	47960001	48010000	466.517	PIK3CG
4	47960001	48010000	466.517	LOC104972036
17	8180001	8230000	465.02	IQCM
16	28440001	28490000	464.947	LBR
16	28440001	28490000	464.947	DNAH14
10	58480001	58530000	463.308	TMOD3
12	82260001	82310000	462.927	ARGLU1
12	82260001	82310000	462.927	EFNB2
12	82240001	82290000	462.927	EFNB2
12	82220001	82270000	462.927	EFNB2
12	82220001	82270000	462.927	LOC112449085
27	24480001	24530000	462.624	LOC100848853
27	24460001	24510000	462.624	LOC100848853
27	24460001	24510000	462.624	PRAG1
27	24440001	24490000	462.624	LOC100848853
27	24440001	24490000	462.624	PRAG1
16	28420001	28470000	462.075	LBR
16	28420001	28470000	462.075	DNAH14
26	38240001	38290000	461.837	RAB11FIP2
10	58460001	58510000	461.455	TMOD3
17	8100001	8150000	460.296	IQCM
29	12040001	12090000	458.777	DLG2
29	12020001	12070000	458.777	DLG2
3	29460001	29510000	457.106	BCL2L15
3	29460001	29510000	457.106	AP4B1
3	29460001	29510000	457.106	DCLRE1B
3	29460001	29510000	457.106	LOC100849652
3	29440001	29490000	457.106	AP4B1
3	29440001	29490000	457.106	DCLRE1B
3	29440001	29490000	457.106	LOC100849652
3	29440001	29490000	457.106	HIPK1
3	32220001	32270000	455.508	CEPT1
3	32220001	32270000	455.508	DENND2D
17	44920001	44970000	455.177	GALNT9
14	51560001	51610000	455.004	LOC112449555
7	81280001	81330000	454.519	ACOT12
7	81280001	81330000	454.519	ZCCHC9
13	38580001	38630000	452.861	DTD1
13	38580001	38630000	452.861	LOC112449284
13	38580001	38630000	452.861	SMIM26
13	38580001	38630000	452.861	SEC23B
22	10320001	10370000	452.091	LRRFIP2
22	10320001	10370000	452.091	LOC100848011
5	21020001	21070000	452.044	DCN
5	21000001	21050000	452.044	DCN
5	20980001	21030000	452.044	DCN
5	20980001	21030000	452.044	LUM
17	47300001	47350000	451.058	TMEM132D
17	47280001	47330000	451.058	TMEM132D
8	79120001	79170000	449.904	NAA35
22	6640001	6690000	449.452	GPD1L
22	6620001	6670000	449.452	GPD1L
22	6600001	6650000	449.452	GPD1L
9	34420001	34470000	448.457	NT5DC1
9	34420001	34470000	448.457	TSPYL4
9	34420001	34470000	448.457	TSPYL1
2	91240001	91290000	448.143	CARF
2	91220001	91270000	448.143	CARF
2	91220001	91270000	448.143	WDR12
4	110780001	110830000	447.871	CNTNAP2
4	110760001	110810000	447.871	CNTNAP2
4	110740001	110790000	447.871	CNTNAP2
11	28080001	28130000	447.229	PRKCE
11	28060001	28110000	447.229	PRKCE
11	28040001	28090000	447.229	SRBD1
17	43720001	43770000	446.807	LOC101904168
3	32100001	32150000	446.616	LOC101903127
3	32100001	32150000	446.616	LOC104971588
17	41780001	41830000	445.763	GRIA2
1	26160001	26210000	443.82	ROBO1
1	26140001	26190000	443.82	ROBO1
10	58600001	58650000	441.758	SCG3
10	58600001	58650000	441.758	TRNAC-GCA
10	58600001	58650000	441.758	LYSMD2
10	58600001	58650000	441.758	TMOD2
10	58580001	58630000	441.758	TRNAC-GCA
10	58580001	58630000	441.758	LYSMD2
10	58580001	58630000	441.758	TMOD2
22	12180001	12230000	441.6	SCN10A
1	32840001	32890000	441.593	CADM2
14	51500001	51550000	440.018	LOC112449555
18	44740001	44790000	438.422	GPI
18	44740001	44790000	438.422	KIAA0355
18	44720001	44770000	438.422	KIAA0355
17	45260001	45310000	436.12	SFSWAP
17	45260001	45310000	436.12	MMP17
11	28020001	28070000	435.812	SRBD1
11	28000001	28050000	435.812	SRBD1
20	41340001	41390000	434.43	MTMR12
20	41320001	41370000	434.43	MTMR12
13	38400001	38450000	432.673	LOC101906934
13	38400001	38450000	432.673	ZNF133
29	12000001	12050000	431.473	DLG2
20	39000001	39050000	430.795	PRLR
20	38980001	39030000	430.795	PRLR
10	58440001	58490000	430.717	TMOD3
10	58440001	58490000	430.717	LOC101905723
10	58440001	58490000	430.717	LEO1
3	29520001	29570000	430.354	PTPN22
9	33320001	33370000	429.355	ROS1
9	33320001	33370000	429.355	DCBLD1
9	33300001	33350000	429.355	DCBLD1
7	81520001	81570000	429.174	MIR7691
7	81520001	81570000	429.174	SSBP2
7	81500001	81550000	429.174	MIR7691
7	81500001	81550000	429.174	SSBP2
4	73180001	73230000	428.541	TRNAC-GCA
4	73180001	73230000	428.541	ZNF804B
4	73160001	73210000	428.541	TRNAC-GCA
4	73160001	73210000	428.541	ZNF804B
8	77120001	77170000	427.196	KIF27
8	77100001	77150000	427.196	KIF27
26	15980001	16030000	426.476	HELLS
26	15980001	16030000	426.476	TBC1D12
9	21700001	21750000	426.125	LOC107132757
9	21700001	21750000	426.125	LOC101906475
20	38960001	39010000	425.685	PRLR
18	9280001	9330000	424.921	CDH13
18	9260001	9310000	424.921	CDH13
2	98820001	98870000	423.934	LOC101906862
15	54760001	54810000	423.439	MAP6
15	54760001	54810000	423.439	LOC101905131
15	54740001	54790000	423.439	MAP6
15	54740001	54790000	423.439	LOC101905131
15	54740001	54790000	423.439	SERPINH1
15	54720001	54770000	423.439	MAP6
15	54720001	54770000	423.439	LOC101905131
15	54720001	54770000	423.439	SERPINH1
3	29480001	29530000	423.105	PTPN22
3	29480001	29530000	423.105	BCL2L15
3	29480001	29530000	423.105	AP4B1
26	6300001	6350000	421.862	MBL2
10	61000001	61050000	419.895	GALK2
4	73140001	73190000	418.436	ZNF804B
7	81480001	81530000	418.115	MIR7691
7	81480001	81530000	418.115	SSBP2
29	11960001	12010000	417.127	DLG2
29	11940001	11990000	417.127	DLG2
29	11920001	11970000	417.127	DLG2
18	44760001	44810000	416.318	GPI
18	44760001	44810000	416.318	KIAA0355
7	80880001	80930000	413.659	MSH3
8	77580001	77630000	413.415	SLC28A3
20	41300001	41350000	412.172	MTMR12
19	10320001	10370000	411.972	TRNAE-UUC
19	10320001	10370000	411.972	YPEL2
19	10300001	10350000	411.972	TRNAE-UUC
19	10300001	10350000	411.972	YPEL2
19	10280001	10330000	411.972	YPEL2
2	90860001	90910000	411.778	BMPR2
2	90840001	90890000	411.778	BMPR2
2	90820001	90870000	411.778	BMPR2
28	5640001	5690000	410.252	MAP10
8	77080001	77130000	408.272	KIF27
8	77080001	77130000	408.272	LOC112447826
4	34760001	34810000	407.737	LOC104969864
7	80900001	80950000	405.893	MSH3
10	60980001	61030000	405.5	GALK2
10	60960001	61010000	405.5	GALK2
17	47320001	47370000	405.286	TMEM132D
22	10300001	10350000	403.604	LRRFIP2
22	10300001	10350000	403.604	LOC100848011
18	45660001	45710000	402.878	ZNF792
16	60500001	60550000	402.34	TRNAS-GGA
16	60500001	60550000	402.34	ABL2
1	71520001	71570000	401.944	LOC112448333
1	71520001	71570000	401.944	DLG1
14	80480001	80530000	401.719	LOC107133137
29	12060001	12110000	401.214	DLG2
16	76320001	76370000	398.115	CRB1
16	76300001	76350000	398.115	CRB1
23	41400001	41450000	397.87	DTNBP1
23	41380001	41430000	397.87	DTNBP1
26	18460001	18510000	397.684	LOC112444459
26	18460001	18510000	397.684	ARHGAP19
26	18440001	18490000	397.684	ARHGAP19
26	18440001	18490000	397.684	SLIT1
5	83700001	83750000	397.52	SSPN
19	10080001	10130000	397.205	TRIM37
19	10080001	10130000	397.205	PRR11
19	10080001	10130000	397.205	MIR301A
19	10080001	10130000	397.205	MIR454
19	10080001	10130000	397.205	SKA2
19	10060001	10110000	397.205	TRIM37
19	10060001	10110000	397.205	SKA2
19	10040001	10090000	397.205	TRIM37
6	86240001	86290000	397.065	MOB1B
6	86240001	86290000	397.065	LOC112447098
26	18480001	18530000	396.999	LOC112444459
26	18480001	18530000	396.999	ARHGAP19
29	11980001	12030000	395.873	DLG2
11	27840001	27890000	395.853	SRBD1
26	18620001	18670000	395.843	ZDHHC16
26	18620001	18670000	395.843	EXOSC1
26	18620001	18670000	395.843	PGAM1
26	18620001	18670000	395.843	RRP12
9	34180001	34230000	394.889	CALHM5
9	34180001	34230000	394.889	TRAPPC3L
22	12160001	12210000	394.236	SCN10A
18	44700001	44750000	393.058	KIAA0355
17	7640001	7690000	392.725	DCLK2
17	7620001	7670000	392.725	DCLK2
5	740001	790000	391.534	TRNAC-GCA
16	2720001	2770000	390.771	LOC104974360
16	2720001	2770000	390.771	NFASC
21	57780001	57830000	390.116	GON7
21	57780001	57830000	390.116	TMEM251
21	57780001	57830000	390.116	LOC104975431
21	57780001	57830000	390.116	TRNAK-UUU
20	41460001	41510000	389.97	PDZD2
20	41460001	41510000	389.97	GOLPH3
20	41440001	41490000	389.97	GOLPH3
22	25140001	25190000	388.915	CNTN6
22	25120001	25170000	388.915	CNTN6
22	25100001	25150000	388.915	CNTN6
1	71720001	71770000	387.989	LOC112448377
1	71720001	71770000	387.989	DLG1
11	27860001	27910000	387.859	SRBD1
14	51400001	51450000	387.249	LOC112449555
14	51380001	51430000	387.249	LOC112449555
7	80800001	80850000	387.121	MSH3
3	32260001	32310000	386.722	DRAM2
3	32260001	32310000	386.722	CEPT1
3	32240001	32290000	386.722	DRAM2
3	32240001	32290000	386.722	CEPT1
22	6580001	6630000	385.749	GPD1L
19	10100001	10150000	385.532	PRR11
19	10100001	10150000	385.532	MIR301A
19	10100001	10150000	385.532	MIR454
19	10100001	10150000	385.532	SKA2
27	24420001	24470000	385.118	PRAG1
22	57820001	57870000	385.045	LOC101907298
22	57820001	57870000	385.045	SLC6A6
22	57800001	57850000	385.045	SLC6A6
4	73200001	73250000	382.688	TRNAC-GCA
4	73200001	73250000	382.688	ZNF804B
14	67940001	67990000	381.455	UQCRB
14	67940001	67990000	381.455	MTERF3
14	67940001	67990000	381.455	PTDSS1
14	67920001	67970000	381.455	MTERF3
14	67920001	67970000	381.455	PTDSS1
14	67900001	67950000	381.455	PTDSS1
23	41420001	41470000	376.256	DTNBP1
16	76280001	76330000	374.241	CRB1
21	6200001	6250000	372.494	CERS3
21	6180001	6230000	372.494	CERS3
21	6160001	6210000	372.494	CERS3
20	41360001	41410000	372.479	MTMR12
22	6380001	6430000	372.472	LOC112443496
22	6380001	6430000	372.472	OSBPL10
22	6360001	6410000	372.472	OSBPL10
1	42200001	42250000	372.205	GABRR3
1	42200001	42250000	372.205	RIOX2
1	42180001	42230000	372.205	RIOX2
1	42180001	42230000	372.205	CRYBG3
1	42160001	42210000	372.205	RIOX2
1	42160001	42210000	372.205	CRYBG3
20	41420001	41470000	371.893	GOLPH3
20	41420001	41470000	371.893	TRNAW-CCA
20	41400001	41450000	371.893	GOLPH3
20	41400001	41450000	371.893	TRNAW-CCA
20	41380001	41430000	371.893	TRNAW-CCA
20	41380001	41430000	371.893	MTMR12
9	74260001	74310000	369.412	LOC112448068
9	74260001	74310000	369.412	BCLAF1
9	74240001	74290000	369.412	BCLAF1
9	74240001	74290000	369.412	MTFR2
9	74220001	74270000	369.412	BCLAF1
9	74220001	74270000	369.412	MTFR2
16	77300001	77350000	369.056	LOC112441874
18	45600001	45650000	368.997	LOC112442200
18	45600001	45650000	368.997	LOC101903086
23	380001	430000	368.497	KHDRBS2
23	360001	410000	368.497	KHDRBS2
23	340001	390000	368.497	KHDRBS2
3	29420001	29470000	368.334	LOC100849652
3	29420001	29470000	368.334	HIPK1
16	76340001	76390000	367.668	CRB1
14	80880001	80930000	367.495	IMPA1
14	80880001	80930000	367.495	SLC10A5
14	80880001	80930000	367.495	ZFAND1
22	6420001	6470000	367.488	TRNAG-CCC
22	6420001	6470000	367.488	OSBPL10
22	6400001	6450000	367.488	TRNAG-CCC
22	6400001	6450000	367.488	LOC112443496
22	6400001	6450000	367.488	OSBPL10
16	21760001	21810000	367.41	TGFB2
16	21760001	21810000	367.41	RRP15
16	21740001	21790000	367.41	RRP15
19	15500001	15550000	366.849	TMEM132E
19	15480001	15530000	366.849	TMEM132E
19	15460001	15510000	366.849	TMEM132E
23	41360001	41410000	366.535	DTNBP1
14	51620001	51670000	366.534	LOC112449555
13	38600001	38650000	366.32	TRNAG-CCC
13	38600001	38650000	366.32	DTD1
13	38600001	38650000	366.32	LOC112449284
17	47340001	47390000	366.054	TMEM132D
20	41260001	41310000	365.907	ZFR
20	41240001	41290000	365.907	ZFR
20	41220001	41270000	365.907	ZFR
2	90800001	90850000	363.787	LOC112443674
2	90800001	90850000	363.787	LOC112443676
2	90800001	90850000	363.787	NOP58
17	48480001	48530000	363.757	TMEM132C
17	48460001	48510000	363.757	TMEM132C
17	48440001	48490000	363.757	TMEM132C
2	98840001	98890000	361.496	LOC101906862
21	6220001	6270000	361.399	CERS3
17	43560001	43610000	361.308	GUCY1A1
17	43560001	43610000	361.308	GUCY1B1
9	65280001	65330000	360.152	MRAP2
9	65260001	65310000	360.152	MRAP2
9	65260001	65310000	360.152	CEP162
9	65240001	65290000	360.152	MRAP2
9	65240001	65290000	360.152	CEP162
15	59700001	59750000	358.898	LOC112441583
15	54780001	54830000	358.757	MAP6
13	46400001	46450000	358.621	LOC112449304
13	46400001	46450000	358.621	LOC112449305
13	46400001	46450000	358.621	LARP4B
13	46380001	46430000	358.621	LOC112449305
13	46380001	46430000	358.621	LARP4B
13	46380001	46430000	358.621	LOC101905075
13	46360001	46410000	358.621	LARP4B
13	46360001	46410000	358.621	LOC101905075
2	91060001	91110000	358.254	FAM117B
16	21720001	21770000	357.562	RRP15
2	98220001	98270000	356.641	LANCL1
2	98200001	98250000	356.641	LANCL1
2	98180001	98230000	356.641	LANCL1
13	46340001	46390000	355.571	LARP4B
13	46340001	46390000	355.571	LOC101905075
13	46340001	46390000	355.571	GTPBP4
20	62460001	62510000	354.777	TRNAS-GGA
20	62460001	62510000	354.777	LOC104975286
4	34880001	34930000	354.422	LOC104969864
14	68880001	68930000	354.292	LOC112449544
13	69340001	69390000	354.279	MAFB
13	69340001	69390000	354.279	LOC101907117
3	57700001	57750000	352.628	ODF2L
3	57680001	57730000	352.628	ODF2L
17	7600001	7650000	352.036	DCLK2
20	41480001	41530000	351.842	LOC112443007
20	41480001	41530000	351.842	PDZD2
20	41480001	41530000	351.842	GOLPH3
18	9240001	9290000	351.783	CDH13
6	103640001	103690000	351.398	TRNAG-CCC
6	103640001	103690000	351.398	EVC2
6	103620001	103670000	351.398	TRNAG-CCC
6	103620001	103670000	351.398	EVC2
19	6420001	6470000	349.93	LOC528282
2	98860001	98910000	349.878	LOC101906862
10	58420001	58470000	349.476	TMOD3
10	58420001	58470000	349.476	LOC101905723
10	58420001	58470000	349.476	LEO1
12	15620001	15670000	349.219	ERICH6B
12	15620001	15670000	349.219	MIR2285H
12	15620001	15670000	349.219	COG3
12	15600001	15650000	349.219	ERICH6B
12	15600001	15650000	349.219	MIR2285H
12	15600001	15650000	349.219	COG3
12	15580001	15630000	349.219	MIR2285H
12	15580001	15630000	349.219	MIR7860
12	15580001	15630000	349.219	COG3
20	39980001	40030000	349.12	ADAMTS12
20	39960001	40010000	349.12	ADAMTS12
20	39940001	39990000	349.12	ADAMTS12
14	68840001	68890000	348.39	LOC112449544
12	82200001	82250000	348.064	EFNB2
12	82200001	82250000	348.064	LOC112449085
17	47440001	47490000	345.592	TMEM132D
17	47420001	47470000	345.592	TMEM132D
8	77060001	77110000	345.566	KIF27
8	77060001	77110000	345.566	LOC112447826
8	77060001	77110000	345.566	GKAP1
6	68300001	68350000	345.146	USP46
6	68280001	68330000	345.146	USP46
6	68260001	68310000	345.146	USP46
6	68260001	68310000	345.146	LOC112447077
16	60480001	60530000	344.897	ABL2
13	13100001	13150000	344.528	CELF2
13	13080001	13130000	344.528	CELF2
18	21420001	21470000	344.299	TRNAC-ACA
26	18860001	18910000	344.173	ZFYVE27
26	18860001	18910000	344.173	MARVELD1
14	67880001	67930000	343.936	PTDSS1
3	58840001	58890000	342.525	C3H1orf52
7	86960001	87010000	340.531	RASA1
7	86940001	86990000	340.531	RASA1
7	75080001	75130000	340.326	CCNG1
6	68320001	68370000	338.984	USP46
5	39820001	39870000	338.779	CNTN1
5	39800001	39850000	338.779	CNTN1
4	110800001	110850000	338.412	CNTNAP2
15	59720001	59770000	338.178	LOC112441583
5	39840001	39890000	337.834	CNTN1
14	80460001	80510000	337.778	LOC107133137
10	60940001	60990000	335.926	GALK2
11	86000001	86050000	334.975	LOC112448828
11	85980001	86030000	334.975	LOC112448828
12	66540001	66590000	334.955	GPC5
12	66520001	66570000	334.955	GPC5
17	58840001	58890000	333.911	MED13L
17	58820001	58870000	333.911	MED13L
23	9620001	9670000	333.15	FKBP5
23	9600001	9650000	333.15	FKBP5
29	12080001	12130000	332.651	DLG2
11	14900001	14950000	332.013	LOC112448756
11	14900001	14950000	332.013	YIPF4
11	14880001	14930000	332.013	LOC112448756
11	14880001	14930000	332.013	YIPF4
9	74120001	74170000	330.528	PDE7B
9	74100001	74150000	330.528	PDE7B
1	71500001	71550000	330.418	LOC112448333
1	71500001	71550000	330.418	DLG1
1	71500001	71550000	330.418	MELTF
23	9640001	9690000	330.15	FKBP5
26	40840001	40890000	329.513	WDR11
9	74140001	74190000	329.397	PDE7B
8	77140001	77190000	326.727	C8H9orf64
8	77140001	77190000	326.727	KIF27
22	56060001	56110000	325.729	TMCC1
22	56040001	56090000	325.729	MIR2372
22	56040001	56090000	325.729	TMCC1
22	56020001	56070000	325.729	MIR2372
22	56020001	56070000	325.729	TMCC1
14	51540001	51590000	324.852	LOC112449555
11	15280001	15330000	324.825	TTC27
11	15260001	15310000	324.825	TTC27
11	15240001	15290000	324.825	TTC27
29	34360001	34410000	324.714	OPCML
29	34340001	34390000	324.714	OPCML
2	57740001	57790000	324.426	LOC104971230
2	57720001	57770000	324.426	LOC104971230
17	58860001	58910000	323.906	MED13L
12	66560001	66610000	322.916	GPC5
27	24500001	24550000	322.682	LOC112444602
27	24500001	24550000	322.682	LOC100848853
8	101320001	101370000	322.497	UGCG
8	101300001	101350000	322.497	UGCG
6	111120001	111170000	322.468	PROM1
6	111120001	111170000	322.468	FGFBP1
6	111100001	111150000	322.468	FGFBP1
6	111080001	111130000	322.468	FGFBP1
6	111080001	111130000	322.468	LOC112447130
7	86920001	86970000	322.43	RASA1
7	86980001	87030000	322.149	RASA1
11	27880001	27930000	321.892	LOC526524
11	27880001	27930000	321.892	SRBD1
29	34380001	34430000	321.769	OPCML
13	13060001	13110000	321.193	MIR7861
13	13060001	13110000	321.193	CELF2
7	87000001	87050000	319.982	CCNH
7	87000001	87050000	319.982	RASA1
14	81200001	81250000	319.605	TAF2
18	45020001	45070000	319.038	LOC100138048
18	44980001	45030000	319.038	LOC112442467
13	46440001	46490000	318.887	LARP4B
13	46420001	46470000	318.887	LOC112449304
13	46420001	46470000	318.887	LARP4B
19	6400001	6450000	317.7	LOC528282
2	90880001	90930000	317.566	BMPR2
5	39780001	39830000	317.508	CNTN1
10	39860001	39910000	316.839	MDGA2
10	39840001	39890000	316.839	MDGA2
10	39820001	39870000	316.839	MDGA2
8	79240001	79290000	316.467	GOLM1
8	79240001	79290000	316.467	NAA35
7	4000001	4050000	316.451	NCAN
7	4000001	4050000	316.451	HAPLN4
7	4000001	4050000	316.451	TM6SF2
6	111140001	111190000	316.286	PROM1
9	12280001	12330000	315.693	KCNQ5
9	12260001	12310000	315.693	KCNQ5
9	12240001	12290000	315.693	KCNQ5
22	7860001	7910000	315.419	LOC107131651
22	7860001	7910000	315.419	CLASP2
22	7840001	7890000	315.419	CLASP2
22	7820001	7870000	315.419	CLASP2
17	47400001	47450000	315.319	TMEM132D
2	57760001	57810000	314.766	LOC104971230
13	38620001	38670000	314.348	TRNAG-CCC
13	38620001	38670000	314.348	DTD1
21	58040001	58090000	314.279	UNC79
7	81300001	81350000	313.61	ACOT12
7	81300001	81350000	313.61	ZCCHC9
1	71740001	71790000	311.079	LOC112448377
1	71740001	71790000	311.079	DLG1
29	34520001	34570000	310.509	OPCML
29	34500001	34550000	310.509	OPCML
6	67960001	68010000	310.007	SPATA18
6	67940001	67990000	310.007	SPATA18
6	67920001	67970000	310.007	SPATA18
17	58800001	58850000	308.91	MED13L
1	5160001	5210000	308.105	LOC618359
1	5160001	5210000	308.105	LOC112446985
1	5160001	5210000	308.105	LOC112446984
1	5140001	5190000	308.105	LOC112446985
1	5140001	5190000	308.105	LOC112446984
1	5140001	5190000	308.105	LOC112446983
17	47900001	47950000	308.065	TMEM132D
17	47880001	47930000	308.065	TMEM132D
17	47860001	47910000	308.065	TMEM132D
7	75100001	75150000	308.002	HMMR
7	75100001	75150000	308.002	NUDCD2
7	75100001	75150000	308.002	CCNG1
7	80920001	80970000	307.279	MSH3
9	74160001	74210000	307.273	PDE7B
14	51520001	51570000	307.266	LOC112449555
11	103840001	103890000	306.926	SEC16A
11	103840001	103890000	306.926	INPP5E
11	103840001	103890000	306.926	PMPCA
11	103840001	103890000	306.926	ENTR1
11	103840001	103890000	306.926	SNAPC4
11	103820001	103870000	306.926	PMPCA
11	103820001	103870000	306.926	ENTR1
11	103820001	103870000	306.926	SNAPC4
11	103820001	103870000	306.926	CARD9
11	103820001	103870000	306.926	DNLZ
11	103800001	103850000	306.926	SNAPC4
11	103800001	103850000	306.926	CARD9
11	103800001	103850000	306.926	DNLZ
11	103800001	103850000	306.926	GPSM1
29	34320001	34370000	306.757	OPCML
16	60580001	60630000	305.206	LOC112441791
29	12140001	12190000	304.946	DLG2
29	12120001	12170000	304.946	DLG2
29	12100001	12150000	304.946	DLG2
13	29980001	30030000	304.06	LOC112449274
13	29960001	30010000	304.06	LOC112449274
12	15560001	15610000	304.02	MIR7860
12	15560001	15610000	304.02	COG3
12	15560001	15610000	304.02	SLC25A30
12	15540001	15590000	304.02	MIR7860
12	15540001	15590000	304.02	COG3
12	15540001	15590000	304.02	SLC25A30
22	12140001	12190000	303.804	SCN10A
16	77080001	77130000	303.709	NEK7
16	77060001	77110000	303.709	NEK7
16	77040001	77090000	303.709	NEK7
20	26160001	26210000	303.341	ITGA1
20	26140001	26190000	303.341	ITGA1
20	26120001	26170000	303.341	ITGA1
1	5120001	5170000	303.254	LOC112446983
9	12300001	12350000	303.094	KCNQ5
21	6140001	6190000	301.904	CERS3
9	12320001	12370000	301.431	KCNQ5
16	77120001	77170000	300.524	NEK7
11	19520001	19570000	300.349	EIF2AK2
11	19520001	19570000	300.349	GPATCH11
11	19520001	19570000	300.349	HEATR5B
11	19500001	19550000	300.349	GPATCH11
11	19500001	19550000	300.349	HEATR5B
11	19480001	19530000	300.349	HEATR5B
14	80860001	80910000	300.269	IMPA1
14	80860001	80910000	300.269	SLC10A5
14	80860001	80910000	300.269	ZFAND1
14	80860001	80910000	300.269	LOC100335514
6	103660001	103710000	300.027	STK32B
6	103660001	103710000	300.027	TRNAG-CCC
6	103660001	103710000	300.027	EVC2
20	38940001	38990000	299.666	PRLR
20	38920001	38970000	299.666	PRLR
27	26000001	26050000	299.551	LOC104976083
11	19460001	19510000	299.479	HEATR5B
12	82320001	82370000	299.422	LOC112449087
12	82320001	82370000	299.422	LOC112449086
12	82320001	82370000	299.422	ARGLU1
12	82300001	82350000	299.422	LOC112449087
12	82300001	82350000	299.422	LOC112449086
12	82300001	82350000	299.422	ARGLU1
12	82280001	82330000	299.422	LOC112449086
12	82280001	82330000	299.422	ARGLU1
12	82280001	82330000	299.422	EFNB2
2	111620001	111670000	299.118	LOC112442388
2	111600001	111650000	299.118	LOC112442388
10	6620001	6670000	299.001	ANKRD31
10	6600001	6650000	299.001	ANKRD31
10	6580001	6630000	299.001	ANKRD31
2	39780001	39830000	298.426	GPD2
2	39760001	39810000	298.426	GPD2
2	39740001	39790000	298.426	GPD2
3	56820001	56870000	298.384	LOC112446095
3	56800001	56850000	298.384	LOC101903905
13	38380001	38430000	297.425	ZNF133
13	13120001	13170000	296.644	CELF2
19	10220001	10270000	296.453	GDPD1
19	10200001	10250000	296.453	GDPD1
6	68340001	68390000	296.29	USP46
26	18760001	18810000	296.024	MORN4
26	18760001	18810000	296.024	C26H10orf62
26	18760001	18810000	296.024	HOGA1
26	18760001	18810000	296.024	ANKRD2
26	18760001	18810000	296.024	UBTD1
26	18740001	18790000	296.024	C26H10orf62
26	18740001	18790000	296.024	HOGA1
26	18740001	18790000	296.024	ANKRD2
26	18740001	18790000	296.024	UBTD1
26	18720001	18770000	296.024	ANKRD2
26	18720001	18770000	296.024	UBTD1
16	2820001	2870000	295.741	RBBP5
16	2820001	2870000	295.741	TMEM81
16	2820001	2870000	295.741	CNTN2
22	54220001	54270000	294.936	TMEM42
22	54220001	54270000	294.936	ZDHHC3
22	54200001	54250000	294.936	ZDHHC3
22	54200001	54250000	294.936	EXOSC7
14	3000001	3050000	294.252	LOC112449596
14	3000001	3050000	294.252	MIR151
14	3000001	3050000	294.252	PTK2
14	2980001	3030000	294.252	LOC112449596
14	2980001	3030000	294.252	MIR151
14	2980001	3030000	294.252	PTK2
14	2960001	3010000	294.252	MIR151
14	2960001	3010000	294.252	PTK2
8	101280001	101330000	293.551	UGCG
22	7800001	7850000	293.146	CLASP2
6	111160001	111210000	293.112	LOC112447229
6	111160001	111210000	293.112	PROM1
2	98160001	98210000	291.6	LANCL1
3	29700001	29750000	290.956	MAGI3
3	29700001	29750000	290.956	PHTF1
7	81380001	81430000	290.801	SSBP2
7	81380001	81430000	290.801	LOC112447560
7	81380001	81430000	290.801	TRNAC-GCA
8	77160001	77210000	290.543	C8H9orf64
8	77160001	77210000	290.543	KIF27
20	39040001	39090000	289.848	PRLR
20	39020001	39070000	289.848	PRLR
18	21820001	21870000	288.76	AKTIP
18	21820001	21870000	288.76	RBL2
18	21800001	21850000	288.76	AKTIP
18	21800001	21850000	288.76	RBL2
20	41200001	41250000	288.626	ZFR
20	41180001	41230000	288.626	ZFR
20	41160001	41210000	288.626	TRNAG-CCC
26	18600001	18650000	288.485	PGAM1
26	18600001	18650000	288.485	RRP12
9	65500001	65550000	287.721	RIPPLY2
9	65500001	65550000	287.721	CYB5R4
16	27360001	27410000	287.356	DEGS1
16	27360001	27410000	287.356	NVL
16	27340001	27390000	287.356	DEGS1
16	27340001	27390000	287.356	NVL
11	75000001	75050000	286.447	MFSD2B
11	75000001	75050000	286.447	WDCP
11	75000001	75050000	286.447	FKBP1B
2	91560001	91610000	285.954	ABI2
2	91540001	91590000	285.954	ABI2
16	21780001	21830000	285.878	TGFB2
16	21780001	21830000	285.878	RRP15
1	5180001	5230000	285.351	LOC618359
1	5180001	5230000	285.351	LOC112446985
20	39060001	39110000	285.21	PRLR
2	51440001	51490000	284.725	LOC104971220
2	51420001	51470000	284.725	LOC104971220
2	51400001	51450000	284.725	LOC104971220
3	73840001	73890000	284.577	NEGR1
13	38360001	38410000	284.263	ZNF133
13	38360001	38410000	284.263	KAT14
2	90900001	90950000	284.122	BMPR2
17	58960001	59010000	283.536	LOC104974661
1	71760001	71810000	283.399	DLG1
3	57980001	58030000	281.478	COL24A1
3	57960001	58010000	281.478	COL24A1
3	57940001	57990000	281.478	COL24A1
9	86620001	86670000	280.985	TAB2
9	86600001	86650000	280.985	TAB2
9	86580001	86630000	280.985	TAB2
16	21700001	21750000	280.242	RRP15
19	18120001	18170000	280.111	SUZ12
19	18120001	18170000	280.111	LOC112442816
19	18120001	18170000	280.111	CRLF3
19	18100001	18150000	280.111	LOC112442816
19	18100001	18150000	280.111	CRLF3
19	18080001	18130000	280.111	CRLF3
19	18080001	18130000	280.111	ATAD5
1	37460001	37510000	279.841	EPHA3
1	37440001	37490000	279.841	EPHA3
1	37420001	37470000	279.841	EPHA3
11	14840001	14890000	279.687	YIPF4
11	14840001	14890000	279.687	NLRC4
11	14820001	14870000	279.687	NLRC4
11	14800001	14850000	279.687	LOC100847644
11	14800001	14850000	279.687	NLRC4
11	14800001	14850000	279.687	SLC30A6
4	110900001	110950000	279.424	CNTNAP2
4	110880001	110930000	279.424	CNTNAP2
4	110860001	110910000	279.424	TRNAW-CCA
4	110860001	110910000	279.424	CNTNAP2
7	80780001	80830000	279.397	MSH3
3	29620001	29670000	279.165	PHTF1
3	29620001	29670000	279.165	LOC112445972
14	81240001	81290000	278.676	DEPTOR
14	81240001	81290000	278.676	DSCC1
14	81240001	81290000	278.676	TAF2
14	81220001	81270000	278.676	DSCC1
14	81220001	81270000	278.676	TAF2
3	73800001	73850000	278.624	NEGR1
3	73780001	73830000	278.624	NEGR1
13	30000001	30050000	278.58	LOC112449274
16	60380001	60430000	277.889	TOR3A
16	60380001	60430000	277.889	FAM20B
16	60360001	60410000	277.889	FAM20B
4	110920001	110970000	277.877	CNTNAP2
1	37500001	37550000	277.232	EPHA3
1	37480001	37530000	277.232	EPHA3
14	2940001	2990000	277.224	PTK2
5	118500001	118550000	277.094	LOC112446788
5	118480001	118530000	277.094	FAM19A5
3	57920001	57970000	277.086	COL24A1
3	57900001	57950000	277.086	COL24A1
8	77180001	77230000	277.061	RMI1
8	77180001	77230000	277.061	MIR7-2
8	77180001	77230000	277.061	HNRNPK
8	77180001	77230000	277.061	C8H9orf64
22	7780001	7830000	277.054	CLASP2
22	7760001	7810000	277.054	CLASP2
17	48520001	48570000	277.041	TMEM132C
5	760001	810000	276.725	TSPAN8
5	760001	810000	276.725	TRNAC-GCA
29	34300001	34350000	275.153	OPCML
17	44860001	44910000	274.371	GALNT9
17	44840001	44890000	274.371	GALNT9
17	44820001	44870000	274.371	GALNT9
17	44820001	44870000	274.371	LOC112442001
26	18700001	18750000	274.31	UBTD1
26	18700001	18750000	274.31	MMS19
2	72980001	73030000	273.747	TFCP2L1
2	72960001	73010000	273.747	TFCP2L1
5	19060001	19110000	273.198	LOC104972351
5	19040001	19090000	273.198	LOC104972351
4	110480001	110530000	273.045	CNTNAP2
4	110460001	110510000	273.045	CNTNAP2
3	28980001	29030000	272.762	TRIM33
3	28960001	29010000	272.762	TRIM33
5	10960001	11010000	272.722	PPFIA2
5	10940001	10990000	272.722	PPFIA2
5	10920001	10970000	272.722	PPFIA2
22	57780001	57830000	272.122	SLC6A6
12	66580001	66630000	271.589	GPC5
20	39920001	39970000	271.489	ADAMTS12
11	28100001	28150000	271.105	PRKCE
9	74280001	74330000	270.863	LOC112448068
9	74280001	74330000	270.863	BCLAF1
3	32080001	32130000	270.098	LOC104971588
3	32080001	32130000	270.098	LOC112445975
3	32080001	32130000	270.098	CHIA
1	42220001	42270000	269.536	GABRR3
1	42220001	42270000	269.536	RIOX2
5	10880001	10930000	268.815	PPFIA2
5	10860001	10910000	268.815	PPFIA2
5	10840001	10890000	268.815	PPFIA2
5	10840001	10890000	268.815	ACSS3
16	60340001	60390000	268.052	FAM20B
5	83500001	83550000	266.48	ITPR2
5	83480001	83530000	266.48	ITPR2
5	83460001	83510000	266.48	ITPR2
12	13340001	13390000	266.444	ENOX1
12	13320001	13370000	266.444	ENOX1
12	13300001	13350000	266.444	ENOX1
8	77980001	78030000	266.231	NTRK2
17	43620001	43670000	265.76	GUCY1A1
17	43600001	43650000	265.76	GUCY1A1
17	43580001	43630000	265.76	GUCY1A1
2	24760001	24810000	265.612	DYNC1I2
2	24740001	24790000	265.612	DYNC1I2
12	66500001	66550000	265.599	GPC5
11	103860001	103910000	265.456	SEC16A
11	103860001	103910000	265.456	INPP5E
11	103860001	103910000	265.456	PMPCA
11	103860001	103910000	265.456	ENTR1
7	87020001	87070000	264.483	CCNH
7	87020001	87070000	264.483	RASA1
16	56740001	56790000	264.356	TNR
16	56720001	56770000	264.356	TNR
27	24520001	24570000	263.67	LOC112444602
27	24520001	24570000	263.67	LOC100848853
5	50360001	50410000	263.286	AVPR1A
8	90140001	90190000	262.265	MSANTD3
8	90140001	90190000	262.265	LOC617539
8	90140001	90190000	262.265	LOC112447835
8	90120001	90170000	262.265	LOC617539
8	90120001	90170000	262.265	LOC112447835
8	90100001	90150000	262.265	LOC112447835
8	90100001	90150000	262.265	FBXW12
5	39760001	39810000	262.107	CNTN1
29	41260001	41310000	262.048	SLC22A8
29	41260001	41310000	262.048	SLC22A6
29	41260001	41310000	262.048	LOC519202
29	41240001	41290000	262.048	SLC22A6
29	41240001	41290000	262.048	TRNAE-UUC
29	41240001	41290000	262.048	LOC519202
29	41220001	41270000	262.048	TRNAE-UUC
29	41220001	41270000	262.048	LOC519202
29	41220001	41270000	262.048	CHRM1
3	73820001	73870000	261.883	NEGR1
2	51380001	51430000	261.554	LOC104971220
26	18420001	18470000	261.127	SLIT1
17	58240001	58290000	260.13	C17H12orf49
17	58240001	58290000	260.13	RNFT2
17	58220001	58270000	260.13	C17H12orf49
17	58220001	58270000	260.13	RNFT2
6	79180001	79230000	259.411	LOC112447087
8	77560001	77610000	259.175	SLC28A3
9	21720001	21770000	259.114	LOC107132757
24	35020001	35070000	259.111	ROCK1
24	35000001	35050000	259.111	ROCK1
24	34980001	35030000	259.111	ROCK1
24	34980001	35030000	259.111	MGC133647
2	32740001	32790000	258.485	FIGN
2	32720001	32770000	258.485	FIGN
5	83780001	83830000	258.39	MIR2436
5	83780001	83830000	258.39	BHLHE41
5	83780001	83830000	258.39	LOC107132515
5	83780001	83830000	258.39	SSPN
5	83760001	83810000	258.39	SSPN
5	83740001	83790000	258.39	SSPN
14	3020001	3070000	258.388	PTK2
27	42360001	42410000	258.342	UBE2E2
27	42340001	42390000	258.342	UBE2E2
27	42320001	42370000	258.342	MIR6532
27	42320001	42370000	258.342	UBE2E2
3	57660001	57710000	258.109	ODF2L
28	5660001	5710000	257.924	MAP10
6	101660001	101710000	257.797	PTPN13
6	101640001	101690000	257.797	PTPN13
15	54700001	54750000	256.56	SERPINH1
15	54700001	54750000	256.56	GDPD5
10	13860001	13910000	256.402	SMAD3
10	13860001	13910000	256.402	LOC112448540
24	8360001	8410000	256.305	CCDC102B
24	8340001	8390000	256.305	CCDC102B
10	40000001	40050000	255.835	MDGA2
10	39980001	40030000	255.835	MDGA2
22	54160001	54210000	255.567	ZDHHC3
22	54160001	54210000	255.567	EXOSC7
22	54160001	54210000	255.567	LOC100847326
22	54160001	54210000	255.567	CLEC3B
22	54140001	54190000	255.567	EXOSC7
22	54140001	54190000	255.567	LOC100847326
22	54140001	54190000	255.567	CLEC3B
22	54140001	54190000	255.567	LOC112443492
22	54140001	54190000	255.567	CDCP1
2	51460001	51510000	255.566	LOC104971220
3	83300001	83350000	254.121	KANK4
3	83280001	83330000	254.121	KANK4
3	83260001	83310000	254.121	KANK4
5	18640001	18690000	254.07	LOC104972350
18	21980001	22030000	253.917	RPGRIP1L
18	21960001	22010000	253.917	RPGRIP1L
12	48780001	48830000	253.86	KLF12
12	48760001	48810000	253.86	KLF12
12	48740001	48790000	253.86	KLF12
8	90080001	90130000	253.423	LOC112447835
8	90080001	90130000	253.423	FBXW12
8	90060001	90110000	253.423	LOC112447835
8	90060001	90110000	253.423	FBXW12
8	90060001	90110000	253.423	CDK20
8	90040001	90090000	253.423	FBXW12
8	90040001	90090000	253.423	CDK20
18	45580001	45630000	253.41	LOC112442200
18	45580001	45630000	253.41	LOC101903086
10	5480001	5530000	252.631	HRH2
10	5460001	5510000	252.631	HRH2
10	5440001	5490000	252.631	HRH2
11	86020001	86070000	251.243	LOC112448828
3	37120001	37170000	250.586	TRNAC-GCA
3	37100001	37150000	250.586	TRNAC-GCA
7	64840001	64890000	250.49	GRIA1
7	64820001	64870000	250.49	GRIA1
7	64800001	64850000	250.49	GRIA1
1	71480001	71530000	249.673	LOC112448333
1	71480001	71530000	249.673	DLG1
1	71480001	71530000	249.673	MELTF
6	68120001	68170000	249.469	LOC112447158
2	79780001	79830000	249.194	MYO1B
2	79760001	79810000	249.194	MYO1B
9	34720001	34770000	249.003	LOC112448033
20	26100001	26150000	248.902	ITGA1
9	54320001	54370000	248.766	MANEA
9	54300001	54350000	248.766	MANEA
4	110500001	110550000	248.506	CNTNAP2
26	40860001	40910000	248.442	WDR11
3	56840001	56890000	248.341	LOC112446095
26	40880001	40930000	248.04	WDR11
13	13140001	13190000	247.876	CELF2
26	18520001	18570000	247.756	FRAT1
26	18520001	18570000	247.756	LOC112444562
26	18520001	18570000	247.756	ARHGAP19
26	18500001	18550000	247.756	ARHGAP19
17	47260001	47310000	247.667	TMEM132D
17	47240001	47290000	247.667	TMEM132D
11	103880001	103930000	247.524	SEC16A
11	103880001	103930000	247.524	INPP5E
3	29860001	29910000	246.655	MAGI3
3	29840001	29890000	246.655	MAGI3
18	44680001	44730000	246.578	KIAA0355
6	95300001	95350000	245.737	CFAP299
6	95280001	95330000	245.737	CFAP299
6	95260001	95310000	245.737	CFAP299
2	111640001	111690000	245.502	LOC112442388
2	32700001	32750000	245.189	TRNAC-GCA
2	32700001	32750000	245.189	FIGN
12	15640001	15690000	244.259	ERICH6B
12	15640001	15690000	244.259	COG3
24	8320001	8370000	244.005	CCDC102B
11	25180001	25230000	243.862	LOC101906077
2	107080001	107130000	243.818	RETREG2
2	107080001	107130000	243.818	CNPPD1
2	107080001	107130000	243.818	SLC23A3
2	107080001	107130000	243.818	NHEJ1
2	107060001	107110000	243.818	NHEJ1
22	54240001	54290000	243.61	TMEM42
22	54240001	54290000	243.61	ZDHHC3
11	72300001	72350000	243.434	TRIM54
11	72300001	72350000	243.434	UCN
11	72300001	72350000	243.434	MPV17
11	72300001	72350000	243.434	GTF3C2
11	72280001	72330000	243.434	MPV17
11	72280001	72330000	243.434	GTF3C2
11	72280001	72330000	243.434	EIF2B4
11	72280001	72330000	243.434	SNX17
11	72280001	72330000	243.434	ZNF513
11	72280001	72330000	243.434	PPM1G
12	78740001	78790000	243.342	FGF14
12	78720001	78770000	243.342	FGF14
12	78700001	78750000	243.342	FGF14
24	35060001	35110000	243.105	TRNAG-CCC
24	35060001	35110000	243.105	ROCK1
24	35040001	35090000	243.105	ROCK1
19	18160001	18210000	242.887	SUZ12
19	18140001	18190000	242.887	SUZ12
19	18140001	18190000	242.887	CRLF3
11	97600001	97650000	242.792	ZBTB34
11	97600001	97650000	242.792	ZBTB43
11	97580001	97630000	242.792	ZBTB43
11	97560001	97610000	242.792	ZBTB43
22	56000001	56050000	242.695	LOC112443536
22	56000001	56050000	242.695	LOC112443556
22	56000001	56050000	242.695	TMCC1
20	59120001	59170000	242.454	DNAH5
22	7880001	7930000	242.409	LOC107131651
22	7880001	7930000	242.409	CLASP2
23	50120001	50170000	242.315	LOC112443749
23	50120001	50170000	242.315	LOC112443776
23	50100001	50150000	242.315	LOC112443776
23	50100001	50150000	242.315	PRPF4B
23	50080001	50130000	242.315	PRPF4B
23	50080001	50130000	242.315	FAM217A
1	125460001	125510000	242.313	SLC9A9
1	125440001	125490000	242.313	SLC9A9
1	125420001	125470000	242.313	SLC9A9
2	91040001	91090000	242.21	FAM117B
13	71380001	71430000	241.034	PTPRT
13	71360001	71410000	241.034	PTPRT
15	9200001	9250000	239.926	CNTN5
15	9180001	9230000	239.926	CNTN5
2	79540001	79590000	239.88	STAT4
2	79540001	79590000	239.88	LOC104971266
2	79540001	79590000	239.88	STAT1
2	79520001	79570000	239.88	STAT4
2	79520001	79570000	239.88	LOC104971266
2	79520001	79570000	239.88	STAT1
11	25200001	25250000	239.28	LOC101906077
11	86120001	86170000	239.251	LPIN1
11	14860001	14910000	239.099	LOC112448756
11	14860001	14910000	239.099	YIPF4
11	14860001	14910000	239.099	NLRC4
11	103900001	103950000	238.994	NOTCH1
11	103900001	103950000	238.994	SEC16A
8	101700001	101750000	238.953	HSDL2
8	101700001	101750000	238.953	LOC534155
8	101700001	101750000	238.953	PTBP3
8	101680001	101730000	238.953	LOC534155
8	101680001	101730000	238.953	PTBP3
20	38900001	38950000	238.915	PRLR
21	63500001	63550000	238.857	LOC112443360
21	63480001	63530000	238.857	LOC112443360
2	24720001	24770000	238.705	DYNC1I2
2	24720001	24770000	238.705	SLC25A12
16	56760001	56810000	238.53	TNR
9	74080001	74130000	238.238	PDE7B
13	46460001	46510000	237.771	LARP4B
13	38640001	38690000	237.107	DTD1
6	15560001	15610000	237.101	GAR1
6	15560001	15610000	237.101	RRH
6	15560001	15610000	237.101	LRIT3
6	15540001	15590000	237.101	RRH
6	15540001	15590000	237.101	LRIT3
13	37940001	37990000	236.956	RRBP1
13	37940001	37990000	236.956	DSTN
13	37920001	37970000	236.956	DSTN
11	15220001	15270000	236.782	TTC27
2	79560001	79610000	236.758	STAT4
2	79560001	79610000	236.758	LOC104971266
2	79560001	79610000	236.758	STAT1
11	14920001	14970000	236.49	BIRC6
11	14920001	14970000	236.49	LOC112448756
11	14920001	14970000	236.49	YIPF4
22	56080001	56130000	235.737	LOC101902219
22	56080001	56130000	235.737	LOC112443498
22	56080001	56130000	235.737	TMCC1
29	46020001	46070000	235.507	PPP6R3
29	46000001	46050000	235.507	PPP6R3
29	45980001	46030000	235.507	PPP6R3
25	3340001	3390000	235.373	ADCY9
25	3320001	3370000	235.373	ADCY9
25	3300001	3350000	235.373	ADCY9
3	34280001	34330000	235.083	TAF13
3	34280001	34330000	235.083	TMEM167B
3	34280001	34330000	235.083	LOC112446127
3	34260001	34310000	235.083	TAF13
3	34260001	34310000	235.083	TMEM167B
3	34260001	34310000	235.083	LOC112446127
3	34260001	34310000	235.083	C3H1orf194
3	34260001	34310000	235.083	KIAA1324
3	34240001	34290000	235.083	TMEM167B
3	34240001	34290000	235.083	LOC112446127
3	34240001	34290000	235.083	C3H1orf194
3	34240001	34290000	235.083	KIAA1324
13	38020001	38070000	234.52	BANF2
13	38020001	38070000	234.52	RRBP1
13	38000001	38050000	234.52	RRBP1
17	58260001	58310000	234.461	LOC104974658
17	58260001	58310000	234.461	C17H12orf49
28	13680001	13730000	234.332	RASGEF1A
2	107040001	107090000	233.943	NHEJ1
16	65620001	65670000	233.9	C16H1orf21
16	65600001	65650000	233.9	C16H1orf21
29	41200001	41250000	233.606	LOC519202
29	41200001	41250000	233.606	CHRM1
8	104000001	104050000	233.53	LOC112447847
24	20720001	20770000	233.269	FHOD3
24	20700001	20750000	233.269	FHOD3
11	19340001	19390000	233.031	STRN
11	19320001	19370000	233.031	STRN
2	39720001	39770000	232.965	GPD2
2	39700001	39750000	232.965	GPD2
25	40060001	40110000	232.83	MIR2390
25	40060001	40110000	232.83	SDK1
25	40040001	40090000	232.83	SDK1
7	64780001	64830000	232.745	GRIA1
7	64760001	64810000	232.745	GRIA1
22	25080001	25130000	232.415	CNTN6
17	7660001	7710000	232.138	DCLK2
7	86900001	86950000	232.036	RASA1
5	39620001	39670000	231.952	PDZRN4
5	39600001	39650000	231.952	PDZRN4
11	27980001	28030000	231.85	SRBD1
11	72260001	72310000	231.567	GTF3C2
11	72260001	72310000	231.567	EIF2B4
11	72260001	72310000	231.567	SNX17
11	72260001	72310000	231.567	ZNF513
11	72260001	72310000	231.567	PPM1G
17	47940001	47990000	231.333	TMEM132D
17	47920001	47970000	231.333	TMEM132D
6	2200001	2250000	231.312	LOC112447025
20	41280001	41330000	230.477	MTMR12
20	41280001	41330000	230.477	ZFR
10	21040001	21090000	230.46	DHRS4
10	21040001	21090000	230.46	CARMIL3
10	21040001	21090000	230.46	CPNE6
10	21040001	21090000	230.46	NRL
10	21040001	21090000	230.46	PCK2
10	21020001	21070000	230.46	CPNE6
10	21020001	21070000	230.46	NRL
10	21020001	21070000	230.46	PCK2
10	21020001	21070000	230.46	DCAF11
5	19020001	19070000	230.222	LOC104972351
5	19020001	19070000	230.222	LOC107132456
13	38040001	38090000	230.146	BANF2
2	25400001	25450000	229.97	LOC112442554
2	25400001	25450000	229.97	TLK1
2	25380001	25430000	229.97	TLK1
2	25360001	25410000	229.97	TLK1
11	97620001	97670000	229.774	ZBTB34
5	20420001	20470000	229.664	LOC101907192
5	20400001	20450000	229.664	LOC101907192
5	20400001	20450000	229.664	LOC112446835
5	20380001	20430000	229.664	LOC101907192
5	20380001	20430000	229.664	LOC112446835
8	97040001	97090000	228.815	RAD23B
8	97020001	97070000	228.815	RAD23B
8	97000001	97050000	228.815	RAD23B
6	101620001	101670000	228.447	PTPN13
2	106660001	106710000	228.146	TTLL4
2	106640001	106690000	228.146	TTLL4
2	106640001	106690000	228.146	STK36
2	106620001	106670000	228.146	STK36
2	106620001	106670000	228.146	RNF25
2	106620001	106670000	228.146	BCS1L
17	58880001	58930000	228	MED13L
22	12120001	12170000	227.714	SCN10A
9	23240001	23290000	226.597	ME1
9	23220001	23270000	226.597	ME1
9	23200001	23250000	226.597	ME1
17	47500001	47550000	226.458	TMEM132D
17	47480001	47530000	226.458	TMEM132D
17	47460001	47510000	226.458	TMEM132D
25	40020001	40070000	226.168	SDK1
9	28720001	28770000	225.603	HSF2
9	28720001	28770000	225.603	SERINC1
9	28700001	28750000	225.603	SERINC1
9	28700001	28750000	225.603	LOC112448026
9	28680001	28730000	225.603	SERINC1
9	28680001	28730000	225.603	LOC112448026
25	40080001	40130000	225.262	MIR2390
25	40080001	40130000	225.262	SDK1
11	19300001	19350000	225.163	STRN
24	20740001	20790000	225.029	FHOD3
11	97320001	97370000	224.681	LOC104973478
11	97300001	97350000	224.681	LOC104973478
11	97300001	97350000	224.681	MVB12B
11	97280001	97330000	224.681	LOC104973478
11	97280001	97330000	224.681	MVB12B
10	21060001	21110000	224.657	LOC112448390
10	21060001	21110000	224.657	DHRS4
10	21060001	21110000	224.657	CARMIL3
10	21060001	21110000	224.657	CPNE6
10	21060001	21110000	224.657	NRL
23	9900001	9950000	224.565	SLC26A8
23	9880001	9930000	224.565	LOC112443915
23	9880001	9930000	224.565	SLC26A8
22	12440001	12490000	223.873	CSRNP1
22	12440001	12490000	223.873	TTC21A
22	12440001	12490000	223.873	GORASP1
22	12420001	12470000	223.873	TTC21A
22	12420001	12470000	223.873	GORASP1
22	12420001	12470000	223.873	WDR48
22	57840001	57890000	223.474	LOC101907298
22	57840001	57890000	223.474	SLC6A6
22	59380001	59430000	223.191	EEFSEC
22	59360001	59410000	223.191	EEFSEC
22	59360001	59410000	223.191	DNAJB8
22	59360001	59410000	223.191	LOC101906160
13	71440001	71490000	223.156	PTPRT
13	71420001	71470000	223.156	PTPRT
13	71400001	71450000	223.156	PTPRT
17	12720001	12770000	223.061	MIR2284G
17	12720001	12770000	223.061	SMAD1
17	12700001	12750000	223.061	SMAD1
17	12680001	12730000	223.061	MMAA
29	24460001	24510000	222.26	PRMT3
29	24440001	24490000	222.26	PRMT3
15	9160001	9210000	222.222	CNTN5
16	56700001	56750000	222.185	TNR
18	40780001	40830000	222.059	ZNF536
18	40760001	40810000	222.059	ZNF536
18	40760001	40810000	222.059	LOC104974831
2	73020001	73070000	221.96	TFCP2L1
2	73000001	73050000	221.96	TFCP2L1
23	2840001	2890000	221.937	PRIM2
23	2820001	2870000	221.937	PRIM2
2	46300001	46350000	221.804	LOC104968526
9	86560001	86610000	221.585	TAB2
8	44900001	44950000	221.559	LOC112447800
8	44900001	44950000	221.559	PIP5K1B
8	44880001	44930000	221.559	FAM122A
8	44880001	44930000	221.559	PIP5K1B
8	44860001	44910000	221.559	FAM122A
8	44860001	44910000	221.559	PIP5K1B
13	46320001	46370000	221.314	GTPBP4
13	46320001	46370000	221.314	IDI1
13	46320001	46370000	221.314	WDR37
2	14640001	14690000	221.17	SSFA2
2	14620001	14670000	221.17	SSFA2
4	110580001	110630000	220.589	CNTNAP2
4	110560001	110610000	220.589	CNTNAP2
2	46380001	46430000	220.443	LOC104968526
2	46360001	46410000	220.443	LOC104968526
2	46340001	46390000	220.443	LOC104968526
1	32860001	32910000	220.391	CADM2
14	68040001	68090000	220.171	GDF6
14	68020001	68070000	220.171	GDF6
8	96980001	97030000	219.752	RAD23B
20	26200001	26250000	219.718	ITGA1
20	26180001	26230000	219.718	ITGA1
2	14680001	14730000	219.408	SSFA2
2	14660001	14710000	219.408	SSFA2
12	48720001	48770000	219.401	KLF12
12	48700001	48750000	219.401	KLF12
1	41100001	41150000	219.276	EPHA6
1	41080001	41130000	219.276	EPHA6
9	23100001	23150000	219.275	ME1
9	23100001	23150000	219.275	RWDD2A
9	23100001	23150000	219.275	LOC107132759
9	23100001	23150000	219.275	PGM3
4	54400001	54450000	219.008	FOXP2
4	54380001	54430000	219.008	FOXP2
27	31400001	31450000	218.896	TRNAG-CCC
27	31380001	31430000	218.896	TRNAG-CCC
10	58400001	58450000	218.688	LOC101905723
10	58400001	58450000	218.688	LEO1
23	9660001	9710000	218.608	ARMC12
23	9660001	9710000	218.608	LOC107131715
23	9660001	9710000	218.608	FKBP5
9	68080001	68130000	218.207	LOC104969589
9	68060001	68110000	218.207	LOC104969589

## Sheet: Table S5
Table S5. KEGG enrichment of Weining cattle candidate genes overlapped by θπ and CLR methods.
Term	Database	ID	Input number	Background number	P-Value	Input
Axon guidance	KEGG PATHWAY	bta04360	7	180	0.000458039	ROBO1|ENAH|EPHA3|ROCK1|BMPR2|SLIT1|RASA1
MicroRNAs in cancer	KEGG PATHWAY	bta05206	7	270	0.00431181	TGFB2|MIR7-2|TNR|PRKCE|ROCK1|HNRNPK|BMPR2
TGF-beta signaling pathway	KEGG PATHWAY	bta04350	4	93	0.00556629	TGFB2|BMPR2|ROCK1|LTBP1
Hippo signaling pathway	KEGG PATHWAY	bta04390	5	151	0.0057785	DLG1|TGFB2|DLG2|BMPR2|MOB1B
PI3K-Akt signaling pathway	KEGG PATHWAY	bta04151	8	373	0.00701914	PCK2|ITGA9|RBL2|TNR|PRLR|NTRK2|PIK3CG|FLT4
Fanconi anemia pathway	KEGG PATHWAY	bta03460	3	52	0.00753935	WDR48|RMI1|MLH1
Toxoplasmosis	KEGG PATHWAY	bta05145	4	113	0.0106498	TAB2|TGFB2|STAT1|PIK3CG
Proximal tubule bicarbonate reclamation	KEGG PATHWAY	bta04964	2	22	0.0130824	PCK2|SLC4A4
Inflammatory bowel disease (IBD)	KEGG PATHWAY	bta05321	3	69	0.0156676	TGFB2|STAT4|STAT1
Inositol phosphate metabolism	KEGG PATHWAY	bta00562	3	73	0.0180836	PIP5K1B|PI4K2A|PIK3CG
Leishmaniasis	KEGG PATHWAY	bta05140	3	76	0.0200238	TAB2|TGFB2|STAT1
Regulation of actin cytoskeleton	KEGG PATHWAY	bta04810	5	212	0.0215678	ITGA9|ENAH|PFN4|ROCK1|PIP5K1B
Salmonella infection	KEGG PATHWAY	bta05132	3	85	0.0265063	DYNC1I2|PFN4|ROCK1
Hepatitis B	KEGG PATHWAY	bta05161	4	172	0.0400333	TAB2|TGFB2|STAT4|STAT1
AGE-RAGE signaling pathway in diabetic complications	KEGG PATHWAY	bta04933	3	103	0.0424248	TGFB2|PRKCE|STAT1
Human papillomavirus infection	KEGG PATHWAY	bta05165	6	345	0.0440037	DLG1|ITGA9|DLG2|RBL2|STAT1|TNR
Tight junction	KEGG PATHWAY	bta04530	4	178	0.0443462	DLG1|DLG2|PRKCE|ROCK1
Phosphonate and phosphinate metabolism	KEGG PATHWAY	bta00440	1	6	0.0498251	CEPT1

## Sheet: Table S6
Table S6. GO enrichment of Weining cattle candidate genes overlapped by θπ and CLR methods.
Term	Database	ID	Input number	Background number	Corrected P-Value	Input
nucleus	Gene Ontology	GO:0005634	48	2955	1.24384e-07	FOXP2|HSF2|ZFR|DCLK3|RNF25|DTD1|EVC2|DLG1|STAT4|CERS3|STAT1|CHD9|BHLHE41|USP46|CSRNP1|UBE3D|GON7|SUZ12|VGLL2|CNPPD1|CNOT6|TSPYL4|HELLS|TSPYL1|CFAP299|FIGN|PRKCE|TFCP2L1|PTBP3|AKTIP|PPP6R3|MVB12B|SSBP2|BCL10|PRAG1|NVL|TLK1|SPAST|NRL|PPM1G|LEO1|RIPPLY2|PRR11|STK36|HNRNPK|BTBD7|WDR48|CCNH
ATP binding	Gene Ontology	GO:0005524	26	1275	3.21274e-06	DNAH14|PRPF4B|MYO1B|DCLK3|NTRK2|FLT4|ROS1|DCK|BCS1L|CHD9|MLH1|PIK3CG|HELLS|FIGN|EPHA3|PRKCE|PRAG1|TLK1|TRANK1|SPAST|PIP5K1B|KIF27|ROCK1|BMPR2|STK36|NVL
nucleoplasm	Gene Ontology	GO:0005654	32	1867	7.8405e-06	HSF2|AKNA|EPHA3|GTF3C2|DCAF11|MOB1B|RMI1|PPM1G|DCK|DENND2D|MLH1|WDR26|HNRNPK|GOLGA4|RPGRIP1L|SUGP1|FKBP5|TSPYL1|RBL2|PPP6R3|NHEJ1|RAB11FIP2|RBBP9|TLK1|STAT1|SPAST|NRL|FLT4|BANF2|GON7|BMPR2|NVL
cytosol	Gene Ontology	GO:0005829	36	2482	6.87436e-05	PCK2|USP46|CRLF3|AKNA|PCM1|ENAH|EPHA3|RNF25|NTRK2|MOB1B|SNX17|NOP58|DENND2D|GOLPH3|TMCC1|UBE3D|PIK3CG|WDR26|RPGRIP1L|GPI|RBL2|PRKCE|AKTIP|PPP6R3|MVB12B|BCL10|STAT1|SPAST|NRL|PIP5K1B|DOPEY1|FRAT1|KANK4|GON7|STK36|RRP12
retinal rod cell development	Gene Ontology	GO:0046548	3	10	0.000102842	RPGRIP1L|NTRK2|NRL
cytoplasm	Gene Ontology	GO:0005737	39	2867	0.000127076	CDH13|HSF2|CRLF3|EIF2B4|SKA2|DCLK3|DTD1|WHRN|TRIM54|DYNC1I2|SNX17|STAT4|DCK|ITSN2|KANK4|EVC2|PIK3CG|HNRNPK|MYO1B|VGLL2|CNOT6|PPM1G|MTMR12|ODF2L|CFAP299|MPV17|TFCP2L1|BOLL|DSTN|UBR7|RASA1|FKBP5|ROBO1|BCL10|ROCK1|BANF2|PRR11|PDZD2|ARHGAP19
cytoplasmic microtubule organization	Gene Ontology	GO:0031122	4	38	0.000245264	FIGN|PCM1|MAP10|SPAST
endosome	Gene Ontology	GO:0005768	7	168	0.00030732	SNX17|RAB11FIP2|SPAST|BIRC6|CPNE6|DOPEY1|PI4K2A
promoter-specific chromatin binding	Gene Ontology	GO:1990841	4	41	0.000320968	STAT1|RBL2|SUZ12|NRL
feeding behavior	Gene Ontology	GO:0007631	3	21	0.000686085	NEGR1|MRAP2|NTRK2
kinase binding	Gene Ontology	GO:0019900	4	56	0.000964877	MOB1B|DLG2|WDCP|BCL10
positive regulation of cytokinesis	Gene Ontology	GO:0032467	3	27	0.00133276	MAP10|PRKCE|SPAST
kinase activator activity	Gene Ontology	GO:0019209	2	6	0.00143263	MOB1B|BCL10
pointed-end actin filament capping	Gene Ontology	GO:0051694	2	7	0.00183313	TMOD3|TMOD2
microtubule-severing ATPase activity	Gene Ontology	GO:0008568	2	7	0.00183313	FIGN|SPAST
protein C-terminus binding	Gene Ontology	GO:0008022	5	117	0.00202251	FIGN|VGLL2|BCL10|DLG1|SNX17
lymphangiogenesis	Gene Ontology	GO:0001946	2	8	0.00228045	FLT4|BMPR2
regulation of epidermal growth factor receptor signaling pathway	Gene Ontology	GO:0042058	2	8	0.00228045	MVB12B|CDH13
epithelial cilium movement involved in extracellular fluid movement	Gene Ontology	GO:0003351	2	9	0.00277389	KIF27|STK36
transcription by RNA polymerase III	Gene Ontology	GO:0006383	2	9	0.00277389	POLR3F|GTF3C2
response to bacterium	Gene Ontology	GO:0009617	4	79	0.00319363	PRLR|FKBP5|FAM46A|MLH1
signal transduction by protein phosphorylation	Gene Ontology	GO:0023014	2	10	0.00331276	TGFB2|ROS1
microtubule severing	Gene Ontology	GO:0051013	2	11	0.00389639	FIGN|SPAST
nuclear-transcribed mRNA poly(A) tail shortening	Gene Ontology	GO:0000289	2	11	0.00389639	CNOT6|MLH1
mitotic cytokinesis	Gene Ontology	GO:0000281	3	42	0.00430014	ROCK1|SPAST|RASA1
locomotory exploration behavior	Gene Ontology	GO:0035641	2	12	0.00452408	PRKCE|TNR
phospholipid biosynthetic process	Gene Ontology	GO:0008654	2	12	0.00452408	CEPT1|SERINC1
chromosome segregation	Gene Ontology	GO:0007059	3	43	0.00457576	BANF2|SKA2|TLK1
resolution of meiotic recombination intermediates	Gene Ontology	GO:0000712	2	13	0.0051952	RMI1|MLH1
phosphatidylinositol phosphorylation	Gene Ontology	GO:0046854	3	46	0.00546582	PIP5K1B|PI4K2A|PIK3CG
positive regulation of axon extension	Gene Ontology	GO:0045773	2	14	0.00590906	GOLGA4|ZFYVE27
leukocyte tethering or rolling	Gene Ontology	GO:0050901	2	14	0.00590906	GOLPH3|ROCK1
positive regulation of endothelial cell proliferation	Gene Ontology	GO:0001938	3	49	0.00645283	CDH13|BMPR2|FLT4
endothelial cell proliferation	Gene Ontology	GO:0001935	2	15	0.00666503	DLG1|BMPR2
aorta development	Gene Ontology	GO:0035904	2	15	0.00666503	SNX17|LTBP1
receptor signaling pathway via JAK-STAT	Gene Ontology	GO:0007259	2	16	0.00746245	PRLR|STAT1
early endosome	Gene Ontology	GO:0005769	5	164	0.00803764	MVB12B|SNX17|EPHA3|MYO1B|NTRK2
transcription elongation from RNA polymerase II promoter	Gene Ontology	GO:0006368	2	17	0.00830069	LEO1|ELL2
cell cycle arrest	Gene Ontology	GO:0007050	3	54	0.00832008	PPM1G|TGFB2|PRR11
positive regulation of kinase activity	Gene Ontology	GO:0033674	3	54	0.00832008	MOB1B|FLT4|BCL10
microtubule	Gene Ontology	GO:0005874	5	167	0.00863502	DLG1|TRIM54|DYNC1I2|SPAST|AKNA
fibrillar center	Gene Ontology	GO:0001650	4	108	0.00917439	LEO1|NOP58|NHEJ1|AKNA
hyaluronic acid binding	Gene Ontology	GO:0005540	2	19	0.0100971	HAPLN4|NCAN
protein phosphatase binding	Gene Ontology	GO:0019903	3	59	0.0104735	FLT4|ROS1|PPP6R3
protein localization to plasma membrane	Gene Ontology	GO:0072659	4	114	0.0109622	DLG1|MRAP2|ZFYVE27|ROCK1
oligodendrocyte differentiation	Gene Ontology	GO:0048709	2	20	0.0110541	NTRK2|SUZ12
gluconeogenesis	Gene Ontology	GO:0006094	2	20	0.0110541	PCK2|GPI
ciliary transition zone	Gene Ontology	GO:0035869	2	20	0.0110541	PCM1|RPGRIP1L
NF-kappaB binding	Gene Ontology	GO:0051059	2	20	0.0110541	RNF25|BCL10
GTPase binding	Gene Ontology	GO:0051020	2	20	0.0110541	GOLGA4|RASA1
cell death	Gene Ontology	GO:0008219	2	20	0.0110541	TGFB2|BCL10
perinuclear region of cytoplasm	Gene Ontology	GO:0048471	8	411	0.0120019	DLG1|CYB5R4|STAT1|SPAST|PRKCE|MYO1B|BCL10|ROS1
positive regulation of epithelial cell migration	Gene Ontology	GO:0010634	2	21	0.0120494	TGFB2|PRKCE
peptidyl-serine phosphorylation	Gene Ontology	GO:0018105	4	118	0.0122706	PRKCE|TLK1|ROCK1|DCLK3
tumor necrosis factor receptor binding	Gene Ontology	GO:0005164	2	22	0.0130824	STAT1|TNFSF15
epithelial to mesenchymal transition	Gene Ontology	GO:0001837	2	22	0.0130824	TGFB2|AKNA
actin monomer binding	Gene Ontology	GO:0003785	2	22	0.0130824	PFN4|PRKCE
coronary vasculature development	Gene Ontology	GO:0060976	2	23	0.0141525	SNX17|LTBP1
Golgi to plasma membrane protein transport	Gene Ontology	GO:0043001	2	23	0.0141525	GOLPH3|GOLGA4
negative regulation of cell adhesion	Gene Ontology	GO:0007162	2	23	0.0141525	CDH13|RASA1
sprouting angiogenesis	Gene Ontology	GO:0002040	2	24	0.0152593	CDH13|FLT4
cortical actin cytoskeleton organization	Gene Ontology	GO:0030866	2	24	0.0152593	DLG1|ROCK1
cyclin-dependent protein serine/threonine kinase regulator activity	Gene Ontology	GO:0016538	2	24	0.0152593	CCNH|CNPPD1
trans-Golgi network	Gene Ontology	GO:0005802	4	128	0.0159664	BIRC6|GOLPH3|DOPEY1|PI4K2A
lamellipodium assembly	Gene Ontology	GO:0030032	2	25	0.0164019	CDH13|GOLPH3
identical protein binding	Gene Ontology	GO:0042802	12	813	0.0181398	PRAG1|HSF2|CRLF3|ROBO1|MRAP2|TMCC1|PIK3CG|SLC4A4|STAT4|WHRN|GKAP1|BCL10
Golgi organization	Gene Ontology	GO:0007030	3	74	0.018718	GORASP1|GOLPH3|PI4K2A
regulation of microtubule cytoskeleton organization	Gene Ontology	GO:0070507	2	27	0.0187929	EPHA3|ROCK1
positive regulation of protein secretion	Gene Ontology	GO:0050714	2	27	0.0187929	TGFB2|GOLPH3
skeletal system morphogenesis	Gene Ontology	GO:0048705	2	28	0.0200401	WDR48|CSRNP1
lung alveolus development	Gene Ontology	GO:0048286	2	28	0.0200401	FLT4|BMPR2
sequence-specific DNA binding	Gene Ontology	GO:0043565	5	208	0.0200899	FOXP2|CSRNP1|GATAD2A|TFCP2L1|NRL
positive regulation of cell population proliferation	Gene Ontology	GO:0008284	6	286	0.020403	DLG1|TGFB2|PRLR|BIRC6|SUZ12|CNOT6
Golgi apparatus	Gene Ontology	GO:0005794	10	639	0.0210079	SNX17|DLG1|DRAM2|CEPT1|GORASP1|PRKCE|SLC30A6|GOLGA4|GKAP1|DSE
centrosome	Gene Ontology	GO:0005813	7	375	0.0222589	SPAST|ODF2L|AKNA|DYNC1I2|MAP10|LEO1|RPGRIP1L
regulation of cyclin-dependent protein serine/threonine kinase activity	Gene Ontology	GO:0000079	2	30	0.0226349	CCNH|CNPPD1
positive regulation of MAP kinase activity	Gene Ontology	GO:0043406	2	31	0.0239815	ROBO1|PIK3CG
immunological synapse	Gene Ontology	GO:0001772	2	31	0.0239815	DLG1|BCL10
lipopolysaccharide-mediated signaling pathway	Gene Ontology	GO:0031663	2	31	0.0239815	PRKCE|BCL10
enzyme binding	Gene Ontology	GO:0019899	4	147	0.0247519	GOLPH3|PRKCE|TSPYL1|MLH1
mRNA processing	Gene Ontology	GO:0006397	3	83	0.0249799	PTBP3|HNRNPK|PRPF4B
negative regulation of cell growth	Gene Ontology	GO:0030308	3	83	0.0249799	TGFB2|BMPR2|CRLF3
peptidyl-tyrosine phosphorylation	Gene Ontology	GO:0018108	3	83	0.0249799	FLT4|EPHA3|NTRK2
sodium ion transmembrane transport	Gene Ontology	GO:0035725	3	84	0.025737	ASIC5|SLC4A4|SLC28A3
long-term synaptic potentiation	Gene Ontology	GO:0060291	2	33	0.0267704	NTRK2|TNR
positive regulation of endothelial cell migration	Gene Ontology	GO:0010595	2	34	0.0282116	FLT4|BMPR2
endosome organization	Gene Ontology	GO:0007032	2	34	0.0282116	AKTIP|PI4K2A
positive regulation of pathway-restricted SMAD protein phosphorylation	Gene Ontology	GO:0010862	2	35	0.0296833	TGFB2|BMPR2
photoreceptor connecting cilium	Gene Ontology	GO:0032391	2	36	0.0311849	RPGRIP1L|WHRN
positive regulation of actin filament polymerization	Gene Ontology	GO:0030838	2	36	0.0311849	DLG1|PRKCE
positive regulation of protein localization to plasma membrane	Gene Ontology	GO:1903078	2	36	0.0311849	DLG1|EPHA3
ATPase activity	Gene Ontology	GO:0016887	4	159	0.0315484	FIGN|NVL|MLH1|SPAST
presynaptic membrane	Gene Ontology	GO:0042734	2	38	0.0342761	ITSN2|PI4K2A
Rho protein signal transduction	Gene Ontology	GO:0007266	2	38	0.0342761	CDH13|ROCK1
cell surface	Gene Ontology	GO:0009986	6	325	0.0346745	TNR|ROBO1|ROS1|SLC4A4|BMPR2|MELTF
axon cytoplasm	Gene Ontology	GO:1904115	2	39	0.0358647	DLG2|SPAST
protein phosphorylation	Gene Ontology	GO:0006468	5	245	0.0364818	TGFB2|BMPR2|ROCK1|STK36|PIK3CG
endoplasmic reticulum	Gene Ontology	GO:0005783	9	607	0.0370962	DLG1|CYB5R4|ZFYVE27|CERS3|SPAST|MRAP2|PRKCE|DSE|CNIH4
mediator complex	Gene Ontology	GO:0016592	2	40	0.0374811	MED13L|BCLAF1
plasma membrane	Gene Ontology	GO:0005886	25	2339	0.0378692	CRLF3|TNFSF15|ENAH|MYO1B|OR4A15|SLC4A4|WHRN|PI4K2A|PRLR|ITSN2|CPNE6|PIK3CG|RPGRIP1L|PRKCE|NEGR1|AKTIP|PPP6R3|MVB12B|RASA1|CARMIL3|ROBO1|MRAP2|ROCK1|BMPR2|RRP12
protein homodimerization activity	Gene Ontology	GO:0042803	8	514	0.0379162	RAB11FIP2|TGFB2|DCK|STAT1|BHLHE41|CDH13|TP53I3|FLT4
RNA polymerase II activating transcription factor binding	Gene Ontology	GO:0001102	2	41	0.0391251	BHLHE41|RBL2
non-motile cilium assembly	Gene Ontology	GO:1905515	2	42	0.0407961	PCM1|RPGRIP1L
negative regulation of phosphatase activity	Gene Ontology	GO:0010923	2	42	0.0407961	TMEM132D|DLG2
centriole	Gene Ontology	GO:0005814	3	102	0.0414389	ROCK1|ODF2L|AKNA
negative regulation of epithelial cell proliferation	Gene Ontology	GO:0050680	2	43	0.0424936	DLG1|TGFB2
photoreceptor inner segment	Gene Ontology	GO:0001917	2	43	0.0424936	DRAM2|WHRN
regulation of GTPase activity	Gene Ontology	GO:0043087	2	43	0.0424936	EPHA3|NTRK2
protein self-association	Gene Ontology	GO:0043621	2	43	0.0424936	ZFYVE27|BCL10
endosomal transport	Gene Ontology	GO:0016197	2	43	0.0424936	ITSN2|TMCC1
negative regulation of apoptotic process	Gene Ontology	GO:0043066	5	256	0.0425771	PRLR|NAA35|FLT4|GOLPH3|RASA1
mechanoreceptor differentiation	Gene Ontology	GO:0042490	1	5	0.0428615	NTRK2
phosphatidylserine metabolic process	Gene Ontology	GO:0006658	1	5	0.0428615	SERINC1
sex chromatin	Gene Ontology	GO:0001739	1	5	0.0428615	SUZ12
cellular response to potassium ion	Gene Ontology	GO:0035865	1	5	0.0428615	DLG2
1-phosphatidylinositol-4-phosphate 5-kinase activity	Gene Ontology	GO:0016308	1	5	0.0428615	PIP5K1B
macrophage derived foam cell differentiation	Gene Ontology	GO:0010742	1	5	0.0428615	STAT1
MRF binding	Gene Ontology	GO:0043426	1	5	0.0428615	BHLHE41
MutSalpha complex binding	Gene Ontology	GO:0032407	1	5	0.0428615	MLH1
periciliary membrane compartment	Gene Ontology	GO:1990075	1	5	0.0428615	WHRN
1-phosphatidylinositol-4-phosphate 3-kinase activity	Gene Ontology	GO:0035005	1	5	0.0428615	PIK3CG
GPI-linked ephrin receptor activity	Gene Ontology	GO:0005004	1	5	0.0428615	EPHA3
glycoprotein biosynthetic process	Gene Ontology	GO:0009101	1	5	0.0428615	GOLPH3
type 3 melanocortin receptor binding	Gene Ontology	GO:0031781	1	5	0.0428615	MRAP2
histone H3-K27 methylation	Gene Ontology	GO:0070734	1	5	0.0428615	SUZ12
MPP7-DLG1-LIN7 complex	Gene Ontology	GO:0097025	1	5	0.0428615	DLG1
positive regulation of cardioblast differentiation	Gene Ontology	GO:0051891	1	5	0.0428615	TGFB2
salivary gland morphogenesis	Gene Ontology	GO:0007435	1	5	0.0428615	TGFB2
histone methyltransferase activity (H3-K27 specific)	Gene Ontology	GO:0046976	1	5	0.0428615	SUZ12
Roundabout signaling pathway	Gene Ontology	GO:0035385	1	5	0.0428615	ROBO1
interferon-gamma-mediated signaling pathway	Gene Ontology	GO:0060333	1	5	0.0428615	STAT1
NADP metabolic process	Gene Ontology	GO:0006739	1	5	0.0428615	TP53I3
myelin sheath abaxonal region	Gene Ontology	GO:0035748	1	5	0.0428615	DLG1
nuclear envelope reassembly	Gene Ontology	GO:0031468	1	5	0.0428615	SPAST
T cell apoptotic process	Gene Ontology	GO:0070231	1	5	0.0428615	BCL10
cellular defense response	Gene Ontology	GO:0006968	1	5	0.0428615	BCL10
N-terminal peptidyl-methionine acetylation	Gene Ontology	GO:0017196	1	5	0.0428615	NAA35
response to transforming growth factor beta	Gene Ontology	GO:0071559	1	5	0.0428615	ROCK1
positive regulation of vascular endothelial growth factor signaling pathway	Gene Ontology	GO:1900748	1	5	0.0428615	ROBO1
positive regulation of positive chemotaxis	Gene Ontology	GO:0050927	1	5	0.0428615	CDH13
proton channel activity	Gene Ontology	GO:0015252	1	5	0.0428615	ASIC5
zinc ion transport	Gene Ontology	GO:0006829	1	5	0.0428615	SLC30A6
positive regulation of isotype switching to IgA isotypes	Gene Ontology	GO:0048298	1	5	0.0428615	MLH1
eukaryotic translation initiation factor 2B complex	Gene Ontology	GO:0005851	1	5	0.0428615	EIF2B4
regulation of epithelial cell differentiation	Gene Ontology	GO:0030856	1	5	0.0428615	PRLR
type 4 melanocortin receptor binding	Gene Ontology	GO:0031782	1	5	0.0428615	MRAP2
snoRNA localization	Gene Ontology	GO:0048254	1	5	0.0428615	NOP58
plasma membrane protein complex	Gene Ontology	GO:0098797	1	5	0.0428615	EVC2
regulation of immune system process	Gene Ontology	GO:0002682	1	5	0.0428615	ORM1
FHF complex	Gene Ontology	GO:0070695	1	5	0.0428615	AKTIP
negative regulation of p38MAPK cascade	Gene Ontology	GO:1903753	1	5	0.0428615	DLG1
polar body extrusion after meiotic divisions	Gene Ontology	GO:0040038	1	5	0.0428615	ROCK1
axonal transport of mitochondrion	Gene Ontology	GO:0019896	1	5	0.0428615	SPAST
N-terminal protein amino acid acetylation	Gene Ontology	GO:0006474	1	5	0.0428615	NAA35
negative regulation of macrophage cytokine production	Gene Ontology	GO:0010936	1	5	0.0428615	TGFB2
regulation of microtubule-based process	Gene Ontology	GO:0032886	1	5	0.0428615	MAP10
cytokine-mediated signaling pathway	Gene Ontology	GO:0019221	3	104	0.0434225	PRLR|STAT4|STAT1
DNA-binding transcription factor activity	Gene Ontology	GO:0003700	5	258	0.0437473	FOXP2|STAT4|HSF2|TFCP2L1|NRL
vasculogenesis	Gene Ontology	GO:0001570	2	44	0.0442171	RASA1|NTRK2
activation of protein kinase activity	Gene Ontology	GO:0032147	2	44	0.0442171	DLG1|TGFB2
spliceosomal complex	Gene Ontology	GO:0005681	2	46	0.0477405	HNRNPK|PRPF4B
DNA replication	Gene Ontology	GO:0006260	2	47	0.0495394	DTD1|RMI1
regulation of cell junction assembly	Gene Ontology	GO:1901888	1	6	0.0498251	ROCK1
monosaccharide binding	Gene Ontology	GO:0048029	1	6	0.0498251	GPI
meiotic telomere clustering	Gene Ontology	GO:0045141	1	6	0.0498251	MLH1
retinal dehydrogenase activity	Gene Ontology	GO:0001758	1	6	0.0498251	DHRS4
prostate gland growth	Gene Ontology	GO:0060736	1	6	0.0498251	PRLR
uropod	Gene Ontology	GO:0001931	1	6	0.0498251	PIP5K1B
mitotic spindle midzone assembly	Gene Ontology	GO:0051256	1	6	0.0498251	MAP10
mismatch repair complex	Gene Ontology	GO:0032300	1	6	0.0498251	MLH1
intraciliary transport particle A	Gene Ontology	GO:0030991	1	6	0.0498251	TTC21A
amyloid precursor protein metabolic process	Gene Ontology	GO:0042982	1	6	0.0498251	DLG1
response to fungus	Gene Ontology	GO:0009620	1	6	0.0498251	BCL10
actin filament-based movement	Gene Ontology	GO:0030048	1	6	0.0498251	MYO1B
box C/D snoRNP complex	Gene Ontology	GO:0031428	1	6	0.0498251	NOP58
establishment of centrosome localization	Gene Ontology	GO:0051660	1	6	0.0498251	DLG1
epithelial cell maturation	Gene Ontology	GO:0002070	1	6	0.0498251	TFCP2L1
pyruvate metabolic process	Gene Ontology	GO:0006090	1	6	0.0498251	PCK2
axon guidance receptor activity	Gene Ontology	GO:0008046	1	6	0.0498251	ROBO1
mitral valve morphogenesis	Gene Ontology	GO:0003183	1	6	0.0498251	BMPR2
neural tube patterning	Gene Ontology	GO:0021532	1	6	0.0498251	RPGRIP1L
pharyngeal arch artery morphogenesis	Gene Ontology	GO:0061626	1	6	0.0498251	BMPR2
response to morphine	Gene Ontology	GO:0043278	1	6	0.0498251	PRKCE
channel activity	Gene Ontology	GO:0015267	1	6	0.0498251	MPV17
phosphatase regulator activity	Gene Ontology	GO:0019208	1	6	0.0498251	MTMR12
positive regulation of protein kinase C signaling	Gene Ontology	GO:0090037	1	6	0.0498251	FLT4
endodermal cell fate commitment	Gene Ontology	GO:0001711	1	6	0.0498251	LEO1
carbonyl reductase (NADPH) activity	Gene Ontology	GO:0004090	1	6	0.0498251	DHRS4
nose development	Gene Ontology	GO:0043584	1	6	0.0498251	RPGRIP1L
cellular response to ethanol	Gene Ontology	GO:0071361	1	6	0.0498251	PRKCE
positive regulation of growth	Gene Ontology	GO:0045927	1	6	0.0498251	TFCP2L1
positive regulation of mRNA 3'-end processing	Gene Ontology	GO:0031442	1	6	0.0498251	LEO1
hard palate development	Gene Ontology	GO:0060022	1	6	0.0498251	DLG1
NAD(P)H oxidase H2O2-forming activity	Gene Ontology	GO:0016174	1	6	0.0498251	CYB5R4
regulation of synaptic vesicle endocytosis	Gene Ontology	GO:1900242	1	6	0.0498251	ROCK1
EKC/KEOPS complex	Gene Ontology	GO:0000408	1	6	0.0498251	GON7
leucine zipper domain binding	Gene Ontology	GO:0043522	1	6	0.0498251	NRL
retina vasculature development in camera-type eye	Gene Ontology	GO:0061298	1	6	0.0498251	BMPR2
cation transmembrane transporter activity	Gene Ontology	GO:0008324	1	6	0.0498251	SLC30A6
growth cone membrane	Gene Ontology	GO:0032584	1	6	0.0498251	ZFYVE27
nucleoside transmembrane transporter activity	Gene Ontology	GO:0005337	1	6	0.0498251	SLC28A3
positive regulation of extracellular matrix disassembly	Gene Ontology	GO:0090091	1	6	0.0498251	MELTF
positive regulation of plasminogen activation	Gene Ontology	GO:0010756	1	6	0.0498251	MELTF
regulation of establishment of endothelial barrier	Gene Ontology	GO:1903140	1	6	0.0498251	ROCK1
BMP receptor activity	Gene Ontology	GO:0098821	1	6	0.0498251	BMPR2
positive regulation of cytoplasmic mRNA processing body assembly	Gene Ontology	GO:0010606	1	6	0.0498251	CNOT6
glial cell migration	Gene Ontology	GO:0008347	1	6	0.0498251	TGFB2

## Sheet: Table S7
Table S7. A summary of genes from Fst(Weining Vs.Wannnan_Wenshan)
Chrom	Starting position	Ending position	Fst	Gene
1	97420001	97470000	0.634109	SEC62
1	97420001	97470000	0.634109	SAMD7
1	97240001	97290000	0.611082	PHC3
1	97240001	97290000	0.611082	LOC112447730
1	97240001	97290000	0.611082	GPR160
1	97400001	97450000	0.59363	SEC62
1	97400001	97450000	0.59363	SAMD7
1	97440001	97490000	0.591099	SAMD7
1	97260001	97310000	0.58974	PHC3
1	97260001	97310000	0.58974	LOC112448328
1	97260001	97310000	0.58974	GPR160
1	42460001	42510000	0.58249	LOC783884
1	42460001	42510000	0.58249	LOC783843
1	42460001	42510000	0.58249	LOC783812
1	95280001	95330000	0.576354	FNDC3B
1	97380001	97430000	0.57433	SEC62
15	1920001	1970000	0.574105	GRIA4
15	1940001	1990000	0.568332	GRIA4
1	97360001	97410000	0.561514	SEC62
1	42480001	42530000	0.55646	LOC783884
1	42480001	42530000	0.55646	LOC100139155
1	97220001	97270000	0.554724	PHC3
1	97220001	97270000	0.554724	LOC112447730
19	15460001	15510000	0.552542	TMEM132E
1	95260001	95310000	0.551078	FNDC3B
27	7600001	7650000	0.544769	WDR17
27	7600001	7650000	0.544769	GPM6A
6	13300001	13350000	0.544081	LOC101902721
6	13300001	13350000	0.544081	FAM241A
1	97340001	97390000	0.542081	SEC62
1	97340001	97390000	0.542081	GPR160
18	12320001	12370000	0.53637	MTHFSD
18	12320001	12370000	0.53637	FOXF1
1	96000001	96050000	0.535537	TNIK
1	96000001	96050000	0.535537	LOC101905533
15	1960001	2010000	0.534423	GRIA4
1	97280001	97330000	0.532146	PHC3
1	97280001	97330000	0.532146	LOC112448328
1	97280001	97330000	0.532146	GPR160
1	95980001	96030000	0.530863	TNIK
1	95980001	96030000	0.530863	LOC101905533
7	17540001	17590000	0.527137	LOC518134
7	17540001	17590000	0.527137	LOC508459
15	84740001	84790000	0.52652	LOC112441561
27	7620001	7670000	0.526484	WDR17
15	1900001	1950000	0.525948	GRIA4
1	97320001	97370000	0.521413	GPR160
15	16160001	16210000	0.519142	CWF19L2
1	97160001	97210000	0.516961	TRNAK-CUU
1	97160001	97210000	0.516961	PRKCI
1	97160001	97210000	0.516961	PHC3
19	15480001	15530000	0.516199	TMEM132E
18	12340001	12390000	0.510727	MTHFSD
18	12340001	12390000	0.510727	LOC112442267
18	12340001	12390000	0.510727	FOXF1
18	12340001	12390000	0.510727	FOXC2
19	15440001	15490000	0.508744	TMEM132E
15	84640001	84690000	0.50838	LOC617614
2	63180001	63230000	0.507629	MGAT5
19	9840001	9890000	0.507555	PPM1E
19	9840001	9890000	0.507555	LOC112442872
1	95960001	96010000	0.506612	PLD1
1	95960001	96010000	0.506612	LOC101905533
6	13280001	13330000	0.50574	LOC101902721
25	27160001	27210000	0.503955	ZNF668
25	27160001	27210000	0.503955	ZNF646
25	27160001	27210000	0.503955	VKORC1
25	27160001	27210000	0.503955	STX4
25	27160001	27210000	0.503955	PRSS53
4	44420001	44470000	0.502716	NAPEPLD
4	44420001	44470000	0.502716	LOC112446520
4	44420001	44470000	0.502716	ARMC10
15	29220001	29270000	0.497041	PHLDB1
15	29220001	29270000	0.497041	ARCN1
15	29200001	29250000	0.496486	TMEM25
15	29200001	29250000	0.496486	IFT46
15	29200001	29250000	0.496486	ARCN1
10	21540001	21590000	0.494795	SLC22A17
10	21540001	21590000	0.494795	MYH6
10	21540001	21590000	0.494795	IL25
10	21540001	21590000	0.494795	EFS
10	21540001	21590000	0.494795	CMTM5
10	47960001	48010000	0.494042	LOC112448662
1	96020001	96070000	0.492363	TNIK
1	96020001	96070000	0.492363	LOC101905533
15	84580001	84630000	0.491555	LOC100299117
17	22360001	22410000	0.489195	LOC112442137
1	95220001	95270000	0.489189	FNDC3B
15	84600001	84650000	0.489007	LOC100299117
12	35220001	35270000	0.488909	LOC101902228
19	15420001	15470000	0.488734	TMEM132E
1	95240001	95290000	0.487769	FNDC3B
15	29240001	29290000	0.48684	PHLDB1
15	29240001	29290000	0.48684	ARCN1
3	21340001	21390000	0.486455	TXNIP
3	21340001	21390000	0.486455	TRNAN-GUU
3	21340001	21390000	0.486455	TRNAK-CUU
3	21340001	21390000	0.486455	TRNAH-GUG
3	21340001	21390000	0.486455	TRNAG-UCC
3	21340001	21390000	0.486455	TRNAE-CUC
3	21340001	21390000	0.486455	LOC112445953
3	21340001	21390000	0.486455	HJV
15	79260001	79310000	0.484796	OR8J1
15	79260001	79310000	0.484796	LOC615824
15	79260001	79310000	0.484796	LOC508180
7	17520001	17570000	0.484508	LOC518134
7	17520001	17570000	0.484508	LOC508459
7	17520001	17570000	0.484508	LOC112447600
1	97200001	97250000	0.482863	PHC3
1	97200001	97250000	0.482863	LOC112447730
1	97140001	97190000	0.481879	TRNAK-CUU
1	97140001	97190000	0.481879	PRKCI
25	27140001	27190000	0.481735	ZNF668
25	27140001	27190000	0.481735	ZNF646
25	27140001	27190000	0.481735	STX4
25	27140001	27190000	0.481735	STX1B
4	44440001	44490000	0.481251	NAPEPLD
4	44440001	44490000	0.481251	LOC112446520
4	44440001	44490000	0.481251	ARMC10
15	1980001	2030000	0.479858	GRIA4
5	28360001	28410000	0.476865	SLC4A8
10	21520001	21570000	0.476302	MYH6
10	21520001	21570000	0.476302	MIR208A
10	21520001	21570000	0.476302	LOC112448392
10	21520001	21570000	0.476302	IL25
10	21520001	21570000	0.476302	EFS
10	21520001	21570000	0.476302	CMTM5
25	27120001	27170000	0.475961	STX4
25	27120001	27170000	0.475961	STX1B
25	27120001	27170000	0.475961	HSD3B7
6	13320001	13370000	0.474746	LOC101902721
6	13320001	13370000	0.474746	FAM241A
25	3880001	3930000	0.47429	UBN1
25	3880001	3930000	0.47429	ROGDI
25	3880001	3930000	0.47429	GLYR1
7	100001	150000	0.47306	LOC101907627
21	24520001	24570000	0.471003	SH3GL3
25	27180001	27230000	0.470997	ZNF668
25	27180001	27230000	0.470997	ZNF646
25	27180001	27230000	0.470997	VKORC1
25	27180001	27230000	0.470997	PRSS8
25	27180001	27230000	0.470997	PRSS53
25	27180001	27230000	0.470997	KAT8
25	27180001	27230000	0.470997	BCKDK
15	24940001	24990000	0.468232	REXO2
8	101640001	101690000	0.467761	PTBP3
8	101640001	101690000	0.467761	LOC534155
15	16140001	16190000	0.466779	CWF19L2
19	9860001	9910000	0.466455	PPM1E
19	9860001	9910000	0.466455	LOC112442872
18	12300001	12350000	0.466393	FOXF1
10	47940001	47990000	0.465918	LOC112448662
10	47940001	47990000	0.465918	LOC112448614
10	47980001	48030000	0.465557	LOC529823
1	97000001	97050000	0.464604	SKIL
1	97000001	97050000	0.464604	CLDN11
7	67000001	67050000	0.463786	SGCD
15	84280001	84330000	0.463739	LOC112441559
15	84280001	84330000	0.463739	LOC100848475
10	21560001	21610000	0.462751	SLC22A17
10	21560001	21610000	0.462751	PPP1R3E
10	21560001	21610000	0.462751	PABPN1
10	21560001	21610000	0.462751	EFS
10	21560001	21610000	0.462751	BCL2L2
12	35240001	35290000	0.46109	LOC101902228
15	20100001	20150000	0.460977	TRNAR-CCU
1	95200001	95250000	0.460435	LOC112447727
1	95200001	95250000	0.460435	FNDC3B
3	21360001	21410000	0.460144	TXNIP
3	21360001	21410000	0.460144	POLR3GL
3	21360001	21410000	0.460144	HJV
7	66980001	67030000	0.45985	SGCD
3	36300001	36350000	0.459342	TRNAC-ACA
3	36300001	36350000	0.459342	PRMT6
4	56400001	56450000	0.459114	DOCK4
8	101620001	101670000	0.458517	PTBP3
19	47420001	47470000	0.458472	TRNAC-GCA
19	47420001	47470000	0.458472	TANC2
7	960001	1010000	0.45628	RASGEF1C
7	960001	1010000	0.45628	MAPK9
12	85280001	85330000	0.455799	LOC112449090
12	85280001	85330000	0.455799	LOC101906138
12	85280001	85330000	0.455799	ANKRD10
5	28380001	28430000	0.455303	SLC4A8
5	28380001	28430000	0.455303	GALNT6
15	20120001	20170000	0.45529	ZC3H12C
21	24500001	24550000	0.454855	SH3GL3
7	17480001	17530000	0.454741	LOC518134
7	17480001	17530000	0.454741	LOC112447356
14	9000001	9050000	0.454408	KCNQ3
10	47900001	47950000	0.454195	C2CD4B
1	97300001	97350000	0.453264	GPR160
5	28340001	28390000	0.453235	SLC4A8
21	24700001	24750000	0.451387	TRNAW-CCA
19	9620001	9670000	0.4512	TEX14
19	9620001	9670000	0.4512	RAD51C
19	9620001	9670000	0.4512	MGC137055
19	9620001	9670000	0.4512	LOC112442818
19	9620001	9670000	0.4512	LOC112442807
19	9620001	9670000	0.4512	LOC112442795
19	9620001	9670000	0.4512	LOC112442784
19	9620001	9670000	0.4512	LOC101906048
23	21560001	21610000	0.450405	OR9G1
15	45460001	45510000	0.450318	SYT9
15	45460001	45510000	0.450318	LOC112441572
7	980001	1030000	0.45015	RASGEF1C
7	980001	1030000	0.45015	MAPK9
2	63340001	63390000	0.450029	LOC112443726
10	67800001	67850000	0.449558	FBXO34
10	67800001	67850000	0.449558	ATG14
4	5060001	5110000	0.449431	GRB10
10	21500001	21550000	0.448756	MYH7
10	21500001	21550000	0.448756	MYH6
10	21500001	21550000	0.448756	MIR208B
10	21500001	21550000	0.448756	MIR208A
10	21500001	21550000	0.448756	LOC112448392
10	21500001	21550000	0.448756	IL25
10	21500001	21550000	0.448756	CMTM5
8	69500001	69550000	0.448417	PHYHIP
8	69500001	69550000	0.448417	LOC104969384
8	69500001	69550000	0.448417	BMP1
4	44460001	44510000	0.448384	NAPEPLD
4	44460001	44510000	0.448384	ARMC10
15	29180001	29230000	0.448011	TTC36
15	29180001	29230000	0.448011	TMEM25
15	29180001	29230000	0.448011	KMT2A
15	29180001	29230000	0.448011	IFT46
15	29180001	29230000	0.448011	ARCN1
12	85360001	85410000	0.447856	LOC112449092
12	85360001	85410000	0.447856	LOC112449091
15	24960001	25010000	0.447666	REXO2
17	7600001	7650000	0.447495	DCLK2
7	66960001	67010000	0.447045	SGCD
15	29120001	29170000	0.446048	LOC112441712
15	29120001	29170000	0.446048	KMT2A
15	32800001	32850000	0.445769	MIRLET7A-2
15	32800001	32850000	0.445769	MIR100
1	126460001	126510000	0.445248	ATR
9	59600001	59650000	0.445064	LOC101902479
9	74560001	74610000	0.444861	MAP3K5
3	21240001	21290000	0.444362	TRNAV-CAC
3	21240001	21290000	0.444362	TRNAV-AAC
3	21240001	21290000	0.444362	TRNAN-GUU
3	21240001	21290000	0.444362	TRNAH-GUG
3	21240001	21290000	0.444362	LOC112446125
25	3900001	3950000	0.444272	UBN1
25	3900001	3950000	0.444272	PPL
25	3900001	3950000	0.444272	GLYR1
5	118380001	118430000	0.444227	FAM19A5
25	3700001	3750000	0.444105	UBALD1
25	3700001	3750000	0.444105	C25H16orf96
7	17500001	17550000	0.443431	LOC518134
7	17500001	17550000	0.443431	LOC112447600
7	17500001	17550000	0.443431	LOC112447356
5	28220001	28270000	0.443072	TRNAE-UUC
5	28220001	28270000	0.443072	SCN8A
17	11500001	11550000	0.442053	TTC29
12	85300001	85350000	0.441343	ANKRD10
1	96040001	96090000	0.441037	TNIK
12	86620001	86670000	0.440831	MIR2302
12	86620001	86670000	0.440831	LOC112449110
12	86620001	86670000	0.440831	GRTP1
12	86620001	86670000	0.440831	DCUN1D2
12	86620001	86670000	0.440831	ADPRHL1
19	26260001	26310000	0.439946	SCIMP
19	26260001	26310000	0.439946	LOC101904050
10	47920001	47970000	0.439942	LOC112448614
12	85380001	85430000	0.438901	LOC112449091
10	21480001	21530000	0.438387	MYH7
10	21480001	21530000	0.438387	MYH6
10	21480001	21530000	0.438387	MIR208B
10	67760001	67810000	0.438369	FBXO34
1	95940001	95990000	0.4383	PLD1
1	95940001	95990000	0.4383	LOC101905533
9	102760001	102810000	0.438253	SMOC2
15	32820001	32870000	0.438207	LOC107131357
4	56420001	56470000	0.437519	DOCK4
22	55320001	55370000	0.436462	ATG7
9	65960001	66010000	0.435742	PTPRK
7	54040001	54090000	0.435208	ARHGAP26
7	53020001	53070000	0.435077	RNF14
7	53020001	53070000	0.435077	PCDH12
7	53020001	53070000	0.435077	GNPDA1
17	7580001	7630000	0.434413	DCLK2
18	55840001	55890000	0.434316	TEAD2
18	55840001	55890000	0.434316	SLC17A7
18	55840001	55890000	0.434316	PTH2
18	55840001	55890000	0.434316	LOC112442461
18	55840001	55890000	0.434316	GFY
18	55840001	55890000	0.434316	DKKL1
18	55840001	55890000	0.434316	CCDC155
8	101660001	101710000	0.434269	PTBP3
8	101660001	101710000	0.434269	LOC534155
15	84260001	84310000	0.4341	LOC112441559
15	84260001	84310000	0.4341	LOC100848475
22	55300001	55350000	0.433924	ATG7
29	43280001	43330000	0.433815	ZNHIT2
29	43280001	43330000	0.433815	ZFPL1
29	43280001	43330000	0.433815	VPS51
29	43280001	43330000	0.433815	TMEM262
29	43280001	43330000	0.433815	TM7SF2
29	43280001	43330000	0.433815	MRPL49
29	43280001	43330000	0.433815	FAU
29	43280001	43330000	0.433815	CDCA5
19	26280001	26330000	0.433729	ZNF594
19	26280001	26330000	0.433729	SCIMP
19	26280001	26330000	0.433729	LOC101904050
27	7580001	7630000	0.433437	GPM6A
21	24720001	24770000	0.433247	TRNAW-CCA
21	24720001	24770000	0.433247	BNC1
1	93680001	93730000	0.433226	NLGN1
7	54020001	54070000	0.432722	ARHGAP26
5	26820001	26870000	0.432141	ZNF740
5	26820001	26870000	0.432141	SOAT2
5	26820001	26870000	0.432141	CSAD
12	85320001	85370000	0.431932	ANKRD10
25	17680001	17730000	0.4311	GPR139
7	54000001	54050000	0.430641	ARHGAP26
1	126480001	126530000	0.428985	ATR
15	29140001	29190000	0.428725	LOC112441712
15	29140001	29190000	0.428725	KMT2A
15	29160001	29210000	0.428468	TTC36
15	29160001	29210000	0.428468	TMEM25
15	29160001	29210000	0.428468	KMT2A
15	29160001	29210000	0.428468	IFT46
15	1880001	1930000	0.428211	GRIA4
5	118360001	118410000	0.427711	FAM19A5
19	9600001	9650000	0.427555	TEX14
19	9600001	9650000	0.427555	MGC137055
19	9600001	9650000	0.427555	LOC112442868
19	9600001	9650000	0.427555	LOC112442866
19	9600001	9650000	0.427555	LOC112442863
19	9600001	9650000	0.427555	LOC112442795
19	9600001	9650000	0.427555	LOC112442784
12	86600001	86650000	0.427553	MIR2302
12	86600001	86650000	0.427553	LOC112449110
12	86600001	86650000	0.427553	LAMP1
12	86600001	86650000	0.427553	GRTP1
12	86600001	86650000	0.427553	ADPRHL1
12	85400001	85450000	0.427492	ARHGEF7
15	84360001	84410000	0.42749	LOC788572
12	13760001	13810000	0.426958	LOC112449034
12	13760001	13810000	0.426958	ENOX1
18	12360001	12410000	0.426796	MTHFSD
18	12360001	12410000	0.426796	LOC112442268
18	12360001	12410000	0.426796	LOC112442267
18	12360001	12410000	0.426796	FOXL1
18	12360001	12410000	0.426796	FOXC2
25	24940001	24990000	0.426167	IL21R
2	63740001	63790000	0.425835	NCKAP5
17	7120001	7170000	0.425554	LRBA
4	44400001	44450000	0.425517	NAPEPLD
4	44400001	44450000	0.425517	ARMC10
5	69840001	69890000	0.425477	RFX4
9	74400001	74450000	0.425026	MAP7
19	47440001	47490000	0.424961	TRNAC-GCA
19	47440001	47490000	0.424961	TANC2
7	53000001	53050000	0.424925	RNF14
7	53000001	53050000	0.424925	PCDH12
7	53000001	53050000	0.424925	KIAA0141
10	47880001	47930000	0.424585	LOC101902325
10	47880001	47930000	0.424585	C2CD4B
3	92280001	92330000	0.424217	HSPB11
3	92280001	92330000	0.424217	DIO1
22	59180001	59230000	0.424025	RAB7A
22	59180001	59230000	0.424025	LOC104975610
5	69780001	69830000	0.42391	POLR3B
11	14980001	15030000	0.423666	BIRC6
7	54100001	54150000	0.423289	ARHGAP26
9	59580001	59630000	0.423273	LOC101902479
14	9020001	9070000	0.422937	KCNQ3
14	9020001	9070000	0.422937	HHLA1
12	85980001	86030000	0.422803	SOX1
19	26240001	26290000	0.421812	SCIMP
19	26240001	26290000	0.421812	RABEP1
19	26240001	26290000	0.421812	LOC101904050
7	17760001	17810000	0.421805	GPR108
7	17760001	17810000	0.421805	C3
25	24920001	24970000	0.421354	LOC104975871
25	24920001	24970000	0.421354	IL4R
25	24920001	24970000	0.421354	IL21R
15	20080001	20130000	0.420982	TRNAR-CCU
7	53980001	54030000	0.420755	ARHGAP26
12	86260001	86310000	0.420721	LOC112449097
12	86260001	86310000	0.420721	LOC112449096
12	86260001	86310000	0.420721	ATP11A
5	28200001	28250000	0.420453	TRNAE-UUC
5	28200001	28250000	0.420453	SCN8A
15	32920001	32970000	0.420427	LOC107131357
7	53040001	53090000	0.420306	RNF14
7	53040001	53090000	0.420306	LOC112447444
7	53040001	53090000	0.420306	GNPDA1
12	35260001	35310000	0.420211	LOC101902228
5	69820001	69870000	0.420114	POLR3B
7	17460001	17510000	0.419805	LOC518134
7	17460001	17510000	0.419805	LOC112447356
7	17460001	17510000	0.419805	LOC100337081
7	54120001	54170000	0.419725	ARHGAP26
27	7640001	7690000	0.41967	WDR17
17	7100001	7150000	0.419432	LRBA
9	74340001	74390000	0.419121	MAP7
21	24680001	24730000	0.418666	TRNAW-CCA
12	86640001	86690000	0.418441	TMCO3
12	86640001	86690000	0.418441	MIR2302
12	86640001	86690000	0.418441	LOC112449110
12	86640001	86690000	0.418441	DCUN1D2
12	86640001	86690000	0.418441	ADPRHL1
3	81360001	81410000	0.418361	ROR1
5	28300001	28350000	0.418108	SLC4A8
19	9740001	9790000	0.418032	PPM1E
9	74420001	74470000	0.41801	MAP7
15	84240001	84290000	0.417837	LOC100848475
12	13740001	13790000	0.417208	LOC112449034
12	13740001	13790000	0.417208	ENOX1
20	22740001	22790000	0.417078	LOC112443061
12	85340001	85390000	0.417009	LOC112449092
12	85340001	85390000	0.417009	LOC112449091
12	85340001	85390000	0.417009	ANKRD10
7	54080001	54130000	0.416925	ARHGAP26
18	47480001	47530000	0.416809	ZNF420
18	47480001	47530000	0.416809	LOC112442204
11	14960001	15010000	0.416781	BIRC6
7	17560001	17610000	0.416776	LOC508459
5	57780001	57830000	0.416494	LOC526713
5	57780001	57830000	0.416494	LOC506139
12	85260001	85310000	0.416441	LOC112449090
12	85260001	85310000	0.416441	LOC101906138
12	85260001	85310000	0.416441	ING1
17	11520001	11570000	0.4158	TTC29
19	44540001	44590000	0.415764	MIR2343
19	44540001	44590000	0.415764	HIGD1B
19	44540001	44590000	0.415764	GJC1
19	44540001	44590000	0.415764	EFTUD2
15	45440001	45490000	0.415583	SYT9
15	45440001	45490000	0.415583	LOC112441572
3	21220001	21270000	0.415574	TRNAV-CAC
3	21220001	21270000	0.415574	TRNAV-AAC
3	21220001	21270000	0.415574	TRNAN-GUU
3	21220001	21270000	0.415574	TRNAH-GUG
19	9760001	9810000	0.415401	PPM1E
19	9700001	9750000	0.415241	PPM1E
7	17740001	17790000	0.414888	TRIP10
7	17740001	17790000	0.414888	SH2D3A
7	17740001	17790000	0.414888	MIR6535
7	17740001	17790000	0.414888	GPR108
7	17740001	17790000	0.414888	C3
15	45480001	45530000	0.414657	SYT9
15	45480001	45530000	0.414657	LOC112441572
8	69520001	69570000	0.414495	POLR3D
8	69520001	69570000	0.414495	PHYHIP
8	69520001	69570000	0.414495	MIR320A-1
8	69520001	69570000	0.414495	BMP1
3	36320001	36370000	0.414311	TRNAC-ACA
9	74580001	74630000	0.414052	MAP3K5
15	16180001	16230000	0.413833	CWF19L2
25	27200001	27250000	0.413679	VKORC1
25	27200001	27250000	0.413679	PRSS8
25	27200001	27250000	0.413679	PRSS53
25	27200001	27250000	0.413679	PRSS36
25	27200001	27250000	0.413679	LOC107131831
25	27200001	27250000	0.413679	KAT8
25	27200001	27250000	0.413679	BCKDK
25	3720001	3770000	0.413323	UBALD1
25	3720001	3770000	0.413323	MGRN1
25	3720001	3770000	0.413323	LOC112444386
25	3720001	3770000	0.413323	C25H16orf96
10	67780001	67830000	0.413229	FBXO34
7	17300001	17350000	0.413109	LOC112447355
7	17300001	17350000	0.413109	LOC112447353
7	17300001	17350000	0.413109	LOC101904981
5	69800001	69850000	0.413008	POLR3B
3	92300001	92350000	0.412911	YIPF1
3	92300001	92350000	0.412911	HSPB11
3	92300001	92350000	0.412911	DIO1
12	36440001	36490000	0.412203	PARP4
12	36440001	36490000	0.412203	LOC112449061
12	36440001	36490000	0.412203	CENPJ
3	36180001	36230000	0.412126	NTNG1
1	42640001	42690000	0.412113	OR5K4
1	42640001	42690000	0.412113	LOC785903
9	59620001	59670000	0.41193	LOC101902479
19	44520001	44570000	0.411751	HIGD1B
19	44520001	44570000	0.411751	GJC1
19	44520001	44570000	0.411751	EFTUD2
2	22580001	22630000	0.411746	OLA1
17	11560001	11610000	0.411542	TTC29
17	11560001	11610000	0.411542	LOC112442098
21	6140001	6190000	0.411488	CERS3
19	9880001	9930000	0.410702	PPM1E
19	9880001	9930000	0.410702	LOC112442872
5	69760001	69810000	0.410311	POLR3B
1	126440001	126490000	0.410151	PLS1
1	126440001	126490000	0.410151	ATR
15	29100001	29150000	0.410056	LOC101902944
15	29100001	29150000	0.410056	KMT2A
2	37940001	37990000	0.41004	LOC112442564
2	37940001	37990000	0.41004	CCDC148
22	55340001	55390000	0.409748	ATG7
17	22380001	22430000	0.409607	LOC112442137
18	18020001	18070000	0.40954	ZNF423
5	118340001	118390000	0.40937	FAM19A5
25	27100001	27150000	0.409304	STX4
25	27100001	27150000	0.409304	STX1B
25	27100001	27150000	0.409304	SETD1A
25	27100001	27150000	0.409304	HSD3B7
1	95180001	95230000	0.409289	LOC112447727
1	95180001	95230000	0.409289	FNDC3B
4	56380001	56430000	0.409196	DOCK4
19	9780001	9830000	0.408909	PPM1E
5	28320001	28370000	0.408709	SLC4A8
23	21660001	21710000	0.40866	OR5M10
23	21660001	21710000	0.40866	LOC100138976
21	24780001	24830000	0.408611	BNC1
9	74480001	74530000	0.408489	TRNAG-CCC
9	74480001	74530000	0.408489	MAP7
5	118280001	118330000	0.408238	LOC112446791
5	118280001	118330000	0.408238	FAM19A5
7	54060001	54110000	0.407628	ARHGAP26
19	15500001	15550000	0.407625	TMEM132E
2	128920001	128970000	0.407493	SRSF10
2	128920001	128970000	0.407493	PNRC2
1	97120001	97170000	0.406952	PRKCI
6	13260001	13310000	0.40634	AP1AR
24	53820001	53870000	0.405871	LOC112444239
24	53820001	53870000	0.405871	LOC107131795
10	48000001	48050000	0.405651	VPS13C
10	48000001	48050000	0.405651	LOC529823
23	21680001	21730000	0.405622	OR5M10
23	21680001	21730000	0.405622	LOC100138976
17	7140001	7190000	0.405375	LRBA
15	33040001	33090000	0.405261	LOC107131357
1	95300001	95350000	0.40517	FNDC3B
15	32960001	33010000	0.405157	LOC107131357
1	42660001	42710000	0.404984	OR5K4
1	42660001	42710000	0.404984	LOC785903
1	42660001	42710000	0.404984	LOC112448299
12	36460001	36510000	0.404514	PARP4
12	36460001	36510000	0.404514	LOC112449061
12	36460001	36510000	0.404514	CENPJ
17	11540001	11590000	0.404243	TTC29
17	11540001	11590000	0.404243	LOC112442098
25	3860001	3910000	0.403952	SEPT12
25	3860001	3910000	0.403952	ROGDI
25	3860001	3910000	0.403952	LOC112444345
25	3860001	3910000	0.403952	GLYR1
2	63160001	63210000	0.403781	MGAT5
21	24800001	24850000	0.403726	HDGFL3
2	62120001	62170000	0.403635	RAB3GAP1
3	33040001	33090000	0.40356	SLC16A4
3	33040001	33090000	0.40356	RBM15
10	19160001	19210000	0.403473	PKM
10	19160001	19210000	0.403473	PARP6
10	19160001	19210000	0.403473	CELF6
15	33020001	33070000	0.403463	LOC107131357
1	122040001	122090000	0.403457	PLSCR1
15	32940001	32990000	0.403312	LOC107131357
15	20140001	20190000	0.40329	ZC3H12C
15	27660001	27710000	0.40286	SIK3
12	86580001	86630000	0.402842	LAMP1
12	86580001	86630000	0.402842	GRTP1
18	55860001	55910000	0.402689	SLC17A7
18	55860001	55910000	0.402689	PTH2
18	55860001	55910000	0.402689	PIH1D1
18	55860001	55910000	0.402689	LOC112442461
18	55860001	55910000	0.402689	GFY
18	55860001	55910000	0.402689	CCDC155
2	22700001	22750000	0.402545	LOC112442320
12	36600001	36650000	0.402464	RNF17
12	36600001	36650000	0.402464	ATP12A
22	55280001	55330000	0.402431	HRH1
22	55280001	55330000	0.402431	ATG7
2	128880001	128930000	0.402338	SRSF10
1	96240001	96290000	0.402302	TNIK
19	9720001	9770000	0.402297	PPM1E
5	26860001	26910000	0.402295	TNS2
5	26860001	26910000	0.402295	SPRYD3
5	26860001	26910000	0.402295	SOAT2
5	26860001	26910000	0.402295	IGFBP6
12	36660001	36710000	0.401936	ATP12A
24	53780001	53830000	0.401726	LOC112444239
24	53780001	53830000	0.401726	LOC112441476
24	53780001	53830000	0.401726	LOC107131795
24	53780001	53830000	0.401726	C24H18orf54
22	59200001	59250000	0.401709	RAB7A
9	72260001	72310000	0.401662	SGK1
5	26840001	26890000	0.401652	SPRYD3
5	26840001	26890000	0.401652	SOAT2
5	26840001	26890000	0.401652	IGFBP6
5	26840001	26890000	0.401652	CSAD
11	14880001	14930000	0.401407	YIPF4
11	14880001	14930000	0.401407	LOC112448756
1	42440001	42490000	0.401203	OR5K3
1	42440001	42490000	0.401203	LOC783884
1	42440001	42490000	0.401203	LOC783843
1	42440001	42490000	0.401203	LOC783812
19	26140001	26190000	0.401142	RABEP1
19	26140001	26190000	0.401142	NUP88
18	55820001	55870000	0.400969	TEAD2
18	55820001	55870000	0.400969	MIR2330
18	55820001	55870000	0.400969	DKKL1
18	55820001	55870000	0.400969	CD37
18	55820001	55870000	0.400969	CCDC155
9	65920001	65970000	0.400362	THEMIS
9	102780001	102830000	0.400293	SMOC2
2	34920001	34970000	0.400174	TBR1
1	96220001	96270000	0.400044	TNIK
8	100840001	100890000	0.399984	ECPAS
4	5080001	5130000	0.399961	GRB10
3	9000001	9050000	0.399848	SLAMF1
1	93440001	93490000	0.399828	NLGN1
5	64340001	64390000	0.399664	LOC104972470
3	8980001	9030000	0.39964	SLAMF1
1	93660001	93710000	0.399311	NLGN1
19	61440001	61490000	0.399239	ABCA9
19	61440001	61490000	0.399239	ABCA6
19	20160001	20210000	0.399134	TRAF4
19	20160001	20210000	0.399134	NEK8
19	20160001	20210000	0.399134	FAM222B
8	34200001	34250000	0.399113	LOC101904827
1	97180001	97230000	0.399006	PHC3
3	36200001	36250000	0.398975	NTNG1
19	9500001	9550000	0.398967	TEX14
19	9500001	9550000	0.398967	LOC100297075
24	53760001	53810000	0.398744	LOC112441476
24	53760001	53810000	0.398744	C24H18orf54
27	7660001	7710000	0.398715	WDR17
27	7660001	7710000	0.398715	SPATA4
5	118300001	118350000	0.398708	LOC112446791
5	118300001	118350000	0.398708	FAM19A5
3	67520001	67570000	0.398695	PIGK
12	36500001	36550000	0.398612	RNF17
12	36500001	36550000	0.398612	CENPJ
19	20960001	21010000	0.397958	SSH2
18	47460001	47510000	0.397805	ZNF570
18	47460001	47510000	0.397805	ZNF420
18	47460001	47510000	0.397805	LOC112442204
12	36520001	36570000	0.397579	RNF17
12	36520001	36570000	0.397579	CENPJ
7	67020001	67070000	0.397413	SGCD
19	47400001	47450000	0.397332	TANC2
1	22220001	22270000	0.39723	LOC107132175
1	22120001	22170000	0.397051	LOC107132175
8	57860001	57910000	0.396922	LOC112447809
15	34160001	34210000	0.396861	GRAMD1B
12	39700001	39750000	0.396564	PCDH9
2	59800001	59850000	0.395896	THSD7B
1	122020001	122070000	0.395661	PLSCR1
9	74360001	74410000	0.395651	MAP7
10	82580001	82630000	0.395617	PCNX1
15	54120001	54170000	0.395597	XRRA1
15	54120001	54170000	0.395597	RNF169
19	26180001	26230000	0.395509	RABEP1
3	33020001	33070000	0.395325	SLC16A4
3	33020001	33070000	0.395325	RBM15
3	33020001	33070000	0.395325	LAMTOR5
12	85420001	85470000	0.395232	ARHGEF7
2	128900001	128950000	0.395069	SRSF10
2	128900001	128950000	0.395069	PNRC2
11	3600001	3650000	0.394555	CNGA3
22	59100001	59150000	0.394353	LOC101904705
22	59100001	59150000	0.394353	COPG1
8	100860001	100910000	0.394301	ECPAS
9	25040001	25090000	0.394146	LOC112448124
9	25040001	25090000	0.394146	LOC112448123
14	10360001	10410000	0.394068	ASAP1
11	14940001	14990000	0.393866	LOC112448756
11	14940001	14990000	0.393866	BIRC6
12	48100001	48150000	0.393786	LOC112449063
19	47380001	47430000	0.393699	TANC2
18	61120001	61170000	0.393525	LOC513941
18	61120001	61170000	0.393525	LOC112442378
1	129580001	129630000	0.393432	RBP2
1	129580001	129630000	0.393432	RBP1
15	32840001	32890000	0.393328	LOC107131357
19	61420001	61470000	0.393243	ABCA6
19	26160001	26210000	0.393124	RABEP1
12	13800001	13850000	0.393021	ENOX1
3	36220001	36270000	0.392677	NTNG1
1	22240001	22290000	0.39249	LOC107132175
12	86280001	86330000	0.392219	LOC112449097
12	86280001	86330000	0.392219	LOC112449096
12	86280001	86330000	0.392219	ATP11A
2	62100001	62150000	0.392189	ZRANB3
2	62100001	62150000	0.392189	RAB3GAP1
5	69740001	69790000	0.392033	POLR3B
1	95920001	95970000	0.39159	PLD1
1	95920001	95970000	0.39159	LOC101905533
5	59460001	59510000	0.391478	LOC788524
5	59460001	59510000	0.391478	LOC100139733
21	24820001	24870000	0.391467	HDGFL3
19	55580001	55630000	0.391402	ZACN
19	55580001	55630000	0.391402	SRP68
19	55580001	55630000	0.391402	GALR2
19	55580001	55630000	0.391402	EXOC7
19	55580001	55630000	0.391402	EVPL
21	63480001	63530000	0.391326	LOC112443360
12	85440001	85490000	0.391258	ARHGEF7
12	46740001	46790000	0.391247	TRNAC-ACA
2	96020001	96070000	0.391142	FZD5
2	96020001	96070000	0.391142	CCNYL1
3	36340001	36390000	0.390996	TRNAC-ACA
15	84120001	84170000	0.39093	OR4A15
2	37920001	37970000	0.39084	LOC112442564
21	24540001	24590000	0.390672	SH3GL3
1	96200001	96250000	0.390422	TNIK
12	13780001	13830000	0.390258	LOC112449034
12	13780001	13830000	0.390258	ENOX1
10	76440001	76490000	0.389725	LOC112448595
10	76440001	76490000	0.389725	ESR2
5	69860001	69910000	0.389586	RFX4
6	91440001	91490000	0.389506	SHROOM3
6	91440001	91490000	0.389506	LOC101908208
1	129600001	129650000	0.389436	RBP2
1	129600001	129650000	0.389436	LOC112448321
15	54140001	54190000	0.389424	XRRA1
15	54140001	54190000	0.389424	RNF169
15	54140001	54190000	0.389424	LOC112441640
12	13720001	13770000	0.389287	ENOX1
10	67820001	67870000	0.389286	FBXO34
10	67820001	67870000	0.389286	ATG14
11	14900001	14950000	0.389036	YIPF4
11	14900001	14950000	0.389036	LOC112448756
19	26200001	26250000	0.388804	RABEP1
19	26200001	26250000	0.388804	LOC101904050
12	36480001	36530000	0.388677	RNF17
12	36480001	36530000	0.388677	CENPJ
8	34180001	34230000	0.388414	LOC101904827
7	1000001	1050000	0.388336	RASGEF1C
16	1780001	1830000	0.388253	LOC104974354
24	53800001	53850000	0.388225	LOC112444239
24	53800001	53850000	0.388225	LOC112441476
24	53800001	53850000	0.388225	LOC107131795
17	11480001	11530000	0.388059	TTC29
18	18000001	18050000	0.388026	ZNF423
12	36420001	36470000	0.388007	PARP4
5	28400001	28450000	0.38788	TRNAG-CCC
5	28400001	28450000	0.38788	SLC4A8
5	28400001	28450000	0.38788	GALNT6
2	62480001	62530000	0.387611	TMEM163
18	61100001	61150000	0.387223	LOC513941
18	61100001	61150000	0.387223	LOC112442379
18	61100001	61150000	0.387223	LOC112442378
4	72380001	72430000	0.38697	STEAP4
21	24480001	24530000	0.386947	SH3GL3
21	24480001	24530000	0.386947	ADAMTSL3
14	10340001	10390000	0.38648	ASAP1
10	21580001	21630000	0.386457	RNF212B
10	21580001	21630000	0.386457	PPP1R3E
10	21580001	21630000	0.386457	PABPN1
10	21580001	21630000	0.386457	HOMEZ
10	21580001	21630000	0.386457	BCL2L2
15	54980001	55030000	0.386428	MOGAT2
25	4020001	4070000	0.386311	SEC14L5
25	4020001	4070000	0.386311	NAGPA
25	4020001	4070000	0.386311	LOC112444292
17	72780001	72830000	0.386207	TBX1
17	72780001	72830000	0.386207	SEPT5
4	48340001	48390000	0.386094	COG5
2	63320001	63370000	0.385969	LOC112443726
5	28020001	28070000	0.385673	SCN8A
5	28020001	28070000	0.385673	LOC112446637
5	28020001	28070000	0.385673	FIGNL2
4	49040001	49090000	0.385398	LAMB1
22	30200001	30250000	0.385303	FOXP1
15	34220001	34270000	0.385261	SCN3B
15	34220001	34270000	0.385261	GRAMD1B
8	57840001	57890000	0.385177	LOC112447809
8	57840001	57890000	0.385177	LOC112447808
3	9040001	9090000	0.38484	LOC112445929
3	9040001	9090000	0.38484	CD84
15	36480001	36530000	0.384632	SOX6
23	21700001	21750000	0.384531	LOC100138976
1	22100001	22150000	0.38452	LOC107132175
15	84220001	84270000	0.384455	OR4C6
15	24920001	24970000	0.384387	REXO2
15	24920001	24970000	0.384387	RBM7
15	24920001	24970000	0.384387	C15H11orf71
8	105420001	105470000	0.384361	PAPPA
15	84140001	84190000	0.384325	OR4A15
10	64840001	64890000	0.384136	SQOR
10	64840001	64890000	0.384136	BLOC1S6
1	143960001	144010000	0.383966	AGPAT3
22	55360001	55410000	0.383958	ATG7
1	96980001	97030000	0.383884	CLDN11
19	44500001	44550000	0.383869	GJC1
19	44500001	44550000	0.383869	ADAM11
2	63440001	63490000	0.38386	LOC112443673
2	63440001	63490000	0.38386	LOC112442684
8	69480001	69530000	0.383848	LOC104969384
8	69480001	69530000	0.383848	BMP1
17	7360001	7410000	0.383762	LRBA
9	74540001	74590000	0.383603	MAP3K5
7	66940001	66990000	0.383574	SGCD
10	82600001	82650000	0.383557	PCNX1
16	1260001	1310000	0.383545	OPTC
7	900001	950000	0.383519	MAPK9
7	900001	950000	0.383519	GFPT2
22	50220001	50270000	0.383434	RBM6
22	50220001	50270000	0.383434	RBM5
22	50220001	50270000	0.383434	LOC112443549
25	40480001	40530000	0.383262	CARD11
16	1760001	1810000	0.383073	LOC104974354
1	95320001	95370000	0.383029	FNDC3B
25	17660001	17710000	0.382847	GPR139
13	40000001	40050000	0.382814	RALGAPA2
8	100800001	100850000	0.382747	ECPAS
15	32980001	33030000	0.382719	LOC107131357
3	81380001	81430000	0.382671	ROR1
10	21460001	21510000	0.382194	NGDN
10	21460001	21510000	0.382194	MYH7
10	21460001	21510000	0.382194	MIR208B
1	97040001	97090000	0.382091	SKIL
1	97040001	97090000	0.382091	LOC112448260
22	59120001	59170000	0.38208	MIR2374
22	59120001	59170000	0.38208	HMCES
22	59120001	59170000	0.38208	COPG1
10	76660001	76710000	0.382047	ZBTB1
10	76660001	76710000	0.382047	PPP1R36
10	76660001	76710000	0.382047	HSPA2
19	26220001	26270000	0.382035	RABEP1
19	26220001	26270000	0.382035	LOC101904050
21	6220001	6270000	0.381939	CERS3
15	25020001	25070000	0.381835	FAM55A
1	98000001	98050000	0.381513	MECOM
12	36620001	36670000	0.38124	RNF17
12	36620001	36670000	0.38124	ATP12A
15	25000001	25050000	0.381153	FAM55A
10	48200001	48250000	0.380783	VPS13C
9	74600001	74650000	0.380765	MAP3K5
18	12400001	12450000	0.3805	LOC112442268
8	100920001	100970000	0.380427	ZNF483
8	100920001	100970000	0.380427	PTGR1
14	9040001	9090000	0.380189	OC90
14	9040001	9090000	0.380189	HHLA1
5	26800001	26850000	0.380188	ZNF740
5	26800001	26850000	0.380188	ITGB7
5	26800001	26850000	0.380188	CSAD
12	85540001	85590000	0.380116	TEX29
12	85540001	85590000	0.380116	LOC112449145
15	27640001	27690000	0.379923	SIK3
4	56720001	56770000	0.379806	LOC112446384
4	56720001	56770000	0.379806	IMMP2L
1	107660001	107710000	0.379422	SCHIP1
1	107660001	107710000	0.379422	LOC112448347
12	85760001	85810000	0.379347	LOC112449146
1	118860001	118910000	0.37933	TM4SF18
1	118860001	118910000	0.37933	LOC526230
1	118860001	118910000	0.37933	LOC112448265
12	35740001	35790000	0.379085	XPO4
11	3580001	3630000	0.379019	LOC112448738
11	3580001	3630000	0.379019	CNGA3
24	53740001	53790000	0.378864	STARD6
24	53740001	53790000	0.378864	LOC112441476
24	53740001	53790000	0.378864	C24H18orf54
11	15000001	15050000	0.378797	BIRC6
2	22680001	22730000	0.378579	OLA1
12	36580001	36630000	0.378573	RNF17
12	28440001	28490000	0.378106	PDS5B
4	72440001	72490000	0.378012	LOC112446523
1	129620001	129670000	0.3779	RBP2
1	129620001	129670000	0.3779	LOC112448321
19	9520001	9570000	0.37788	TEX14
22	50200001	50250000	0.377794	RBM6
22	50200001	50250000	0.377794	RBM5
22	50200001	50250000	0.377794	LOC112443549
9	74500001	74550000	0.377727	TRNAG-CCC
9	74500001	74550000	0.377727	MAP7
9	74500001	74550000	0.377727	MAP3K5
15	2000001	2050000	0.377347	GRIA4
17	72760001	72810000	0.377184	SEPT5
10	82680001	82730000	0.376933	PCNX1
10	82680001	82730000	0.376933	LOC104973233
5	26880001	26930000	0.376838	TNS2
5	26880001	26930000	0.376838	SPRYD3
5	26880001	26930000	0.376838	IGFBP6
5	26880001	26930000	0.376838	EIF4B
8	34120001	34170000	0.376787	LOC101904827
12	86660001	86710000	0.376708	TMCO3
12	86660001	86710000	0.376708	DCUN1D2
12	86660001	86710000	0.376708	ADPRHL1
15	34180001	34230000	0.376697	GRAMD1B
22	59140001	59190000	0.376446	MIR2374
22	59140001	59190000	0.376446	LOC104975610
22	59140001	59190000	0.376446	HMCES
22	59140001	59190000	0.376446	H1FX
22	59140001	59190000	0.376446	COPG1
9	74380001	74430000	0.376424	MAP7
3	80320001	80370000	0.376071	MIR101-1
12	86000001	86050000	0.376038	SOX1
20	24940001	24990000	0.375986	ARL15
12	36560001	36610000	0.375916	RNF17
15	34200001	34250000	0.375839	SCN3B
15	34200001	34250000	0.375839	GRAMD1B
13	47000001	47050000	0.375748	PRNP
9	25020001	25070000	0.37568	LOC112448123
4	44480001	44530000	0.375369	PMPCB
4	44480001	44530000	0.375369	NAPEPLD
4	44480001	44530000	0.375369	ARMC10
21	24840001	24890000	0.375338	HDGFL3
15	25160001	25210000	0.375164	NXPE2
12	36540001	36590000	0.375099	RNF17
14	60900001	60950000	0.37508	RIMS2
3	22560001	22610000	0.375073	LOC112445956
3	22560001	22610000	0.375073	LOC112445955
3	22560001	22610000	0.375073	LOC101905795
21	59400001	59450000	0.37495	SERPINA3-1
21	59400001	59450000	0.37495	LOC784932
12	28460001	28510000	0.374595	PDS5B
2	22600001	22650000	0.374576	OLA1
5	26900001	26950000	0.374396	TNS2
5	26900001	26950000	0.374396	SPRYD3
5	26900001	26950000	0.374396	EIF4B
7	54180001	54230000	0.374264	ARHGAP26
1	93640001	93690000	0.374229	NLGN1
25	37780001	37830000	0.374092	TECPR1
25	37780001	37830000	0.374092	LOC104975913
25	37780001	37830000	0.374092	LMTK2
25	37780001	37830000	0.374092	BHLHA15
22	50240001	50290000	0.373846	RBM6
22	50240001	50290000	0.373846	RBM5
22	50240001	50290000	0.373846	LOC112443549
10	62600001	62650000	0.373754	SEMA6D
2	37960001	38010000	0.373603	LOC112442564
2	37960001	38010000	0.373603	CCDC148
11	14920001	14970000	0.373598	YIPF4
11	14920001	14970000	0.373598	LOC112448756
11	14920001	14970000	0.373598	BIRC6
15	32620001	32670000	0.373437	LOC101903557
12	35280001	35330000	0.373231	LOC101902228
3	21380001	21430000	0.373138	TXNIP
3	21380001	21430000	0.373138	POLR3GL
3	21380001	21430000	0.373138	LIX1L
3	21380001	21430000	0.373138	ANKRD34A
22	30240001	30290000	0.373087	FOXP1
2	62080001	62130000	0.373036	ZRANB3
2	62080001	62130000	0.373036	RAB3GAP1
24	53860001	53910000	0.372925	LOC101904580
1	93460001	93510000	0.372886	NLGN1
22	59080001	59130000	0.372826	LOC101904705
22	59080001	59130000	0.372826	CNBP
22	59160001	59210000	0.372824	RAB7A
22	59160001	59210000	0.372824	LOC104975610
22	59160001	59210000	0.372824	HMCES
22	59160001	59210000	0.372824	H1FX
3	91900001	91950000	0.372443	SSBP3
9	68120001	68170000	0.371988	LOC104969589
1	126660001	126710000	0.371819	XRN1
8	100880001	100930000	0.371593	ECPAS
25	37760001	37810000	0.371561	TECPR1
25	37760001	37810000	0.371561	LMTK2
25	37760001	37810000	0.371561	BHLHA15
26	21260001	21310000	0.371532	SCD
26	21260001	21310000	0.371532	PKD2L1
3	36160001	36210000	0.371424	NTNG1
5	57800001	57850000	0.371297	LOC526713
7	53060001	53110000	0.371255	LOC112447444
7	53060001	53110000	0.371255	GNPDA1
3	67500001	67550000	0.371223	PIGK
22	50280001	50330000	0.371042	RBM6
10	76640001	76690000	0.370893	ZBTB25
10	76640001	76690000	0.370893	ZBTB1
10	76640001	76690000	0.370893	PPP1R36
10	76640001	76690000	0.370893	HSPA2
25	33840001	33890000	0.37086	LOC518768
25	33840001	33890000	0.37086	LOC104975906
25	33840001	33890000	0.37086	HIP1
11	3620001	3670000	0.370741	INPP4A
11	3620001	3670000	0.370741	CNGA3
22	50260001	50310000	0.370477	RBM6
9	102740001	102790000	0.370393	SMOC2
19	9480001	9530000	0.370265	TEX14
19	9480001	9530000	0.370265	SEPT4
19	9480001	9530000	0.370265	LOC100297075
19	9480001	9530000	0.370265	C19H17orf47
5	28040001	28090000	0.370062	SCN8A
5	28040001	28090000	0.370062	LOC112446637
5	28040001	28090000	0.370062	FIGNL2
26	15960001	16010000	0.370021	TBC1D12
26	15960001	16010000	0.370021	HELLS
29	37700001	37750000	0.369988	LOC519862
23	18240001	18290000	0.369791	SUPT3H
6	111960001	112010000	0.369788	LDB2
12	35720001	35770000	0.369459	XPO4
12	86240001	86290000	0.369415	LOC112449096
12	86240001	86290000	0.369415	LOC104973680
12	86240001	86290000	0.369415	ATP11A
19	47520001	47570000	0.369275	TANC2
10	76880001	76930000	0.369233	SPTB
10	76880001	76930000	0.369233	PLEKHG3
3	33060001	33110000	0.369114	SLC16A4
3	33060001	33110000	0.369114	RBM15
1	95600001	95650000	0.369007	TMEM212
3	9060001	9110000	0.368997	LOC112445929
3	9060001	9110000	0.368997	CD84
12	36640001	36690000	0.368983	ATP12A
7	26260001	26310000	0.368972	LOC107132618
7	26260001	26310000	0.368972	CTXN3
9	12260001	12310000	0.368806	KCNQ5
1	93700001	93750000	0.368615	NLGN1
10	82520001	82570000	0.36844	PCNX1
16	49460001	49510000	0.368341	MIR551A
16	49460001	49510000	0.368341	MEGF6
9	59640001	59690000	0.368224	MAP3K7
9	59640001	59690000	0.368224	LOC101902479
16	1240001	1290000	0.368171	PRELP
16	1240001	1290000	0.368171	OPTC
9	25140001	25190000	0.368156	MIR2284O
1	126640001	126690000	0.368115	XRN1
17	7560001	7610000	0.368111	DCLK2
8	101680001	101730000	0.368033	PTBP3
8	101680001	101730000	0.368033	LOC534155
19	20940001	20990000	0.367613	TRNAG-UCC
19	20940001	20990000	0.367613	SSH2
19	38340001	38390000	0.367536	SNX11
19	38340001	38390000	0.367536	SKAP1
15	54100001	54150000	0.367473	RNF169
15	54100001	54150000	0.367473	LOC112441714
15	25140001	25190000	0.367234	NXPE2
10	76460001	76510000	0.367112	LOC100297513
10	76460001	76510000	0.367112	ESR2
6	89940001	89990000	0.367055	PARM1
16	49420001	49470000	0.366916	TPRG1L
16	49420001	49470000	0.366916	MEGF6
11	3700001	3750000	0.366893	LOC104973285
11	3700001	3750000	0.366893	INPP4A
19	9820001	9870000	0.366884	PPM1E
9	74320001	74370000	0.366771	MAP7
15	29520001	29570000	0.366747	UPK2
15	29520001	29570000	0.366747	FOXR1
15	29520001	29570000	0.366747	BCL9L
26	39220001	39270000	0.366517	NANOS1
26	39220001	39270000	0.366517	LOC112444560
26	39220001	39270000	0.366517	LOC112444559
26	39220001	39270000	0.366517	EIF3A
26	15880001	15930000	0.366493	TBC1D12
26	15880001	15930000	0.366493	LOC112444547
3	37140001	37190000	0.366353	TRNAC-GCA
8	90500001	90550000	0.365958	PLPPR1
4	49060001	49110000	0.365904	LAMB1
10	47860001	47910000	0.365856	LOC101902325
10	47860001	47910000	0.365856	C2CD4B
27	23540001	23590000	0.365846	DLC1
2	22720001	22770000	0.365768	LOC112442320
19	20180001	20230000	0.365754	TRNAG-UCC
19	20180001	20230000	0.365754	FAM222B
14	9060001	9110000	0.365678	OC90
14	9060001	9110000	0.365678	HHLA1
9	102860001	102910000	0.365644	LOC101907681
4	48360001	48410000	0.365606	COG5
10	82660001	82710000	0.365396	PCNX1
1	97980001	98030000	0.365118	MECOM
22	30220001	30270000	0.364888	FOXP1
19	55560001	55610000	0.36483	ZACN
19	55560001	55610000	0.36483	SRP68
19	55560001	55610000	0.36483	GALR2
19	55560001	55610000	0.36483	EXOC7
12	48120001	48170000	0.364643	LOC112449063
20	53900001	53950000	0.364454	CDH18
12	46720001	46770000	0.364442	TRNAC-ACA
19	36360001	36410000	0.364271	TMEM92
19	36360001	36410000	0.364271	LOC112442871
29	43300001	43350000	0.364066	ZNHIT2
29	43300001	43350000	0.364066	ZFPL1
29	43300001	43350000	0.364066	VPS51
29	43300001	43350000	0.364066	TMEM262
29	43300001	43350000	0.364066	TM7SF2
29	43300001	43350000	0.364066	SYVN1
29	43300001	43350000	0.364066	MRPL49
29	43300001	43350000	0.364066	FAU
26	30460001	30510000	0.364036	XPNPEP1
16	49380001	49430000	0.363983	WRAP73
16	49380001	49430000	0.363983	TPRG1L
16	49380001	49430000	0.363983	TP73
21	69560001	69610000	0.363917	BTBD6
21	69560001	69610000	0.363917	BRF1
15	25180001	25230000	0.363831	NXPE2
15	25180001	25230000	0.363831	LOC101908225
10	21600001	21650000	0.363733	RNF212B
10	21600001	21650000	0.363733	PPP1R3E
10	21600001	21650000	0.363733	HOMEZ
10	21600001	21650000	0.363733	BCL2L2
5	28060001	28110000	0.363594	SCN8A
3	8960001	9010000	0.363502	SLAMF1
9	12540001	12590000	0.363478	KCNQ5
15	32580001	32630000	0.363459	LOC101903557
12	35640001	35690000	0.363365	LOC112449060
12	35640001	35690000	0.363365	LOC104973586
12	35640001	35690000	0.363365	LATS2
21	37720001	37770000	0.36328	LOC112443377
1	96120001	96170000	0.363156	TNIK
8	100820001	100870000	0.363106	ECPAS
20	240001	290000	0.363075	SPZ1
28	25880001	25930000	0.362871	NEUROG3
24	3700001	3750000	0.362616	ZNF407
2	128860001	128910000	0.362523	LOC112443609
3	51100001	51150000	0.362507	RPAP2
3	51100001	51150000	0.362507	GLMN
4	45020001	45070000	0.36248	RELN
14	60880001	60930000	0.362398	RIMS2
14	41560001	41610000	0.362347	LOC112449662
22	50300001	50350000	0.36217	RBM6
22	50300001	50350000	0.36217	MON1A
22	50300001	50350000	0.36217	LOC112443477
12	35760001	35810000	0.361995	XPO4
12	35760001	35810000	0.361995	EEF1AKMT1
2	96040001	96090000	0.361976	FZD5
25	4000001	4050000	0.361925	SEC14L5
25	4000001	4050000	0.361925	LOC112444292
26	15940001	15990000	0.361721	TBC1D12
3	21180001	21230000	0.36166	TRNAN-GUU
3	21180001	21230000	0.36166	TRNAN-GUU
3	21180001	21230000	0.36166	TRNAN-GUU
3	21180001	21230000	0.36166	TRNAH-GUG
3	21180001	21230000	0.36166	TRNAH-GUG
3	21180001	21230000	0.36166	TRNAH-GUG
3	21180001	21230000	0.36166	TRNAG-CCC
3	21180001	21230000	0.36166	TRNAG-CCC
3	21180001	21230000	0.36166	TRNAG-CCC
3	21180001	21230000	0.36166	TRNAE-UUC
3	21180001	21230000	0.36166	TRNAE-UUC
26	15900001	15950000	0.36135	TBC1D12
25	10300001	10350000	0.361295	LOC112444293
25	10300001	10350000	0.361295	LOC107131810
22	47820001	47870000	0.361189	RFT1
10	62620001	62670000	0.361083	SEMA6D
1	97020001	97070000	0.361069	SKIL
1	97020001	97070000	0.361069	LOC112448260
1	6560001	6610000	0.360832	GRIK1
9	12420001	12470000	0.360764	KCNQ5
19	44560001	44610000	0.360705	MIR2343
19	44560001	44610000	0.360705	HIGD1B
19	44560001	44610000	0.360705	FAM187A
19	44560001	44610000	0.360705	EFTUD2
19	44560001	44610000	0.360705	CCDC103
15	1520001	1570000	0.360668	ANKRD49
15	1520001	1570000	0.360668	AASDHPPT
4	56440001	56490000	0.360647	DOCK4
5	59440001	59490000	0.360619	LOC788512
5	59440001	59490000	0.360619	LOC100139733
10	83060001	83110000	0.360587	SIPA1L1
8	100780001	100830000	0.360583	LOC539574
8	100780001	100830000	0.360583	ECPAS
22	32480001	32530000	0.360531	UBA3
22	32480001	32530000	0.360531	TMF1
5	70000001	70050000	0.360433	RFX4
25	21180001	21230000	0.360426	UBFD1
25	21180001	21230000	0.360426	GGA2
25	21180001	21230000	0.360426	EARS2
15	45420001	45470000	0.360308	SYT9
3	21200001	21250000	0.360136	TRNAN-GUU
3	21200001	21250000	0.360136	TRNAN-GUU
3	21200001	21250000	0.360136	TRNAH-GUG
3	21200001	21250000	0.360136	TRNAH-GUG
3	21200001	21250000	0.360136	TRNAG-CCC
3	21200001	21250000	0.360136	TRNAG-CCC
3	21200001	21250000	0.360136	TRNAG-CCC
3	21200001	21250000	0.360136	TRNAE-UUC
3	21200001	21250000	0.360136	TRNAE-UUC
15	33000001	33050000	0.359983	LOC107131357
17	72460001	72510000	0.359944	SCARF2
17	72460001	72510000	0.359944	MED15
17	72460001	72510000	0.359944	LOC112442082
17	72460001	72510000	0.359944	KLHL22
13	40020001	40070000	0.359938	RALGAPA2
9	12280001	12330000	0.359859	KCNQ5
25	3740001	3790000	0.359743	UBALD1
25	3740001	3790000	0.359743	MGRN1
25	3740001	3790000	0.359743	LOC112444386
22	30300001	30350000	0.359505	FOXP1
12	35780001	35830000	0.3595	XPO4
12	35780001	35830000	0.3595	IL17D
12	35780001	35830000	0.3595	EEF1AKMT1
12	35700001	35750000	0.359486	XPO4
12	35700001	35750000	0.359486	LATS2
22	59220001	59270000	0.359376	TRNAK-UUU
22	59220001	59270000	0.359376	RAB7A
14	65240001	65290000	0.359279	VPS13B
9	72280001	72330000	0.359202	SGK1
22	50180001	50230000	0.359179	SEMA3F
22	50180001	50230000	0.359179	RBM5
8	105440001	105490000	0.359081	PAPPA
1	96060001	96110000	0.359081	TNIK
11	14680001	14730000	0.359067	SPAST
24	53720001	53770000	0.35906	STARD6
24	53720001	53770000	0.35906	C24H18orf54
7	19640001	19690000	0.358968	UBXN6
7	19640001	19690000	0.358968	LOC101902724
7	19640001	19690000	0.358968	HDGFL2
7	19640001	19690000	0.358968	CHAF1A
22	46040001	46090000	0.358944	LRTM1
22	46040001	46090000	0.358944	CACNA2D3
25	40500001	40550000	0.358875	CARD11
8	100940001	100990000	0.358712	PTGR1
19	26120001	26170000	0.358636	RPAIN
19	26120001	26170000	0.358636	RABEP1
19	26120001	26170000	0.358636	NUP88
19	26120001	26170000	0.358636	MIR199C
19	26120001	26170000	0.358636	C1QBP
3	67480001	67530000	0.358557	PIGK
5	118320001	118370000	0.358545	LOC112446791
5	118320001	118370000	0.358545	FAM19A5
6	87920001	87970000	0.35846	LOC112447182
15	29080001	29130000	0.358377	UBE4A
15	29080001	29130000	0.358377	LOC101902944
15	29080001	29130000	0.358377	KMT2A
15	29080001	29130000	0.358377	ATP5MG
1	95400001	95450000	0.358337	FNDC3B
10	19180001	19230000	0.358323	PARP6
10	19180001	19230000	0.358323	CELF6
15	32600001	32650000	0.358293	LOC101903557
10	21620001	21670000	0.358264	RNF212B
10	21620001	21670000	0.358264	HOMEZ
29	32180001	32230000	0.358249	KCNJ1
29	32180001	32230000	0.358249	FLI1
3	80340001	80390000	0.358117	TRNAG-GCC
9	12240001	12290000	0.357951	KCNQ5
12	35660001	35710000	0.357897	XPO4
12	35660001	35710000	0.357897	LOC112449060
12	35660001	35710000	0.357897	LATS2
1	129940001	129990000	0.357806	LOC112447798
21	69580001	69630000	0.357551	PACS2
21	69580001	69630000	0.357551	BRF1
3	36280001	36330000	0.357504	PRMT6
15	84200001	84250000	0.357392	OR4C6
15	84200001	84250000	0.357392	LOC104970693
14	8980001	9030000	0.357301	KCNQ3
11	3520001	3570000	0.357042	VWA3B
15	79240001	79290000	0.356988	OR8K1
15	79240001	79290000	0.356988	OR8J1
15	79240001	79290000	0.356988	LOC615824
15	79240001	79290000	0.356988	LOC508180
15	79240001	79290000	0.356988	LOC507377
25	3920001	3970000	0.356919	UBN1
25	3920001	3970000	0.356919	PPL
24	4200001	4250000	0.356846	TIMM21
24	4200001	4250000	0.356846	FBXO15
2	37860001	37910000	0.356816	PKP4
26	30440001	30490000	0.356462	XPNPEP1
21	24860001	24910000	0.35643	TM6SF1
21	24860001	24910000	0.35643	HDGFL3
4	45040001	45090000	0.356044	RELN
1	143980001	144030000	0.355854	AGPAT3
12	85480001	85530000	0.355813	ARHGEF7
27	1100001	1150000	0.355593	DLGAP2
1	95620001	95670000	0.355505	TMEM212
2	62500001	62550000	0.355501	TMEM163
25	33860001	33910000	0.355469	MIR3432A-2
25	33860001	33910000	0.355469	HIP1
8	100900001	100950000	0.355263	ZNF483
8	100900001	100950000	0.355263	ECPAS
9	66000001	66050000	0.35511	PTPRK
9	74460001	74510000	0.355064	MAP7
10	76900001	76950000	0.354999	SPTB
10	76420001	76470000	0.354968	LOC112448595
10	76420001	76470000	0.354968	ESR2
16	49400001	49450000	0.354716	WRAP73
16	49400001	49450000	0.354716	TPRG1L
16	49400001	49450000	0.354716	TP73
16	49400001	49450000	0.354716	MEGF6
25	27720001	27770000	0.354622	SUMF2
25	27720001	27770000	0.354622	PSPH
25	27720001	27770000	0.354622	PHKG1
25	27720001	27770000	0.354622	LOC112444387
25	27720001	27770000	0.354622	LOC112444385
25	27720001	27770000	0.354622	CHCHD2
25	27720001	27770000	0.354622	CCT6A
17	11580001	11630000	0.354616	TTC29
17	11580001	11630000	0.354616	LOC112442098
2	61680001	61730000	0.354413	R3HDM1
19	61460001	61510000	0.354225	ABCA9
19	61460001	61510000	0.354225	ABCA6
1	129680001	129730000	0.354183	COPB2
29	30020001	30070000	0.354173	KIRREL3
18	17980001	18030000	0.354162	ZNF423
12	86300001	86350000	0.353795	LOC112449098
12	86300001	86350000	0.353795	LOC112449097
12	86300001	86350000	0.353795	ATP11A
10	83080001	83130000	0.353713	SIPA1L1
16	49440001	49490000	0.353698	MIR551A
16	49440001	49490000	0.353698	MEGF6
1	129560001	129610000	0.353661	RBP1
23	18220001	18270000	0.353633	SUPT3H
7	880001	930000	0.353492	MAPK9
7	880001	930000	0.353492	GFPT2
15	27700001	27750000	0.353412	TRNAC-ACA
15	27700001	27750000	0.353412	SIK3
21	24740001	24790000	0.353407	BNC1
7	940001	990000	0.35332	MAPK9
25	33820001	33870000	0.353196	NSUN5
25	33820001	33870000	0.353196	LOC518768
25	33820001	33870000	0.353196	LOC104975906
19	38360001	38410000	0.353143	SNX11
19	38360001	38410000	0.353143	SKAP1
19	38360001	38410000	0.353143	CBX1
12	85520001	85570000	0.353096	TEX29
12	85520001	85570000	0.353096	LOC112449145
12	85520001	85570000	0.353096	ARHGEF7
29	45140001	45190000	0.352991	TRNAS-GGA
29	45140001	45190000	0.352991	KDM2A
29	45140001	45190000	0.352991	GRK2
8	34140001	34190000	0.352844	LOC101904827
5	28000001	28050000	0.352746	SCN8A
5	28000001	28050000	0.352746	LOC112446637
5	28000001	28050000	0.352746	FIGNL2
12	85780001	85830000	0.352645	LOC112449146
1	95640001	95690000	0.352571	TMEM212
1	95640001	95690000	0.352571	PLD1
1	118840001	118890000	0.35253	TM4SF18
3	12600001	12650000	0.352521	LOC112445935
3	12600001	12650000	0.352521	FCRL3
3	12600001	12650000	0.352521	FCRL1
9	96320001	96370000	0.352491	SLC22A2
9	96320001	96370000	0.352491	SLC22A1
5	69520001	69570000	0.352379	NUAK1
7	9580001	9630000	0.352353	LOC100847301
4	72400001	72450000	0.352317	STEAP4
5	40840001	40890000	0.352309	SLC2A13
21	69640001	69690000	0.352294	TEX22
21	69640001	69690000	0.352294	PACS2
28	25900001	25950000	0.352252	NEUROG3
28	25900001	25950000	0.352252	FAM241B
9	12440001	12490000	0.352131	KCNQ5
10	82500001	82550000	0.352052	PCNX1
19	21020001	21070000	0.352024	SSH2
26	39200001	39250000	0.351846	NANOS1
26	39200001	39250000	0.351846	EIF3A
22	55380001	55430000	0.351782	ATG7
2	59780001	59830000	0.351759	THSD7B
17	72480001	72530000	0.351735	SCARF2
17	72480001	72530000	0.351735	KLHL22
22	32500001	32550000	0.351655	TMF1
22	32500001	32550000	0.351655	EOGT
22	30280001	30330000	0.351606	FOXP1
12	86120001	86170000	0.351517	SPACA7
12	86120001	86170000	0.351517	LOC112449093
9	96300001	96350000	0.351362	SLC22A1
9	96300001	96350000	0.351362	IGF2R
13	74260001	74310000	0.351318	PTI
13	74260001	74310000	0.351318	LOC104973892
12	35680001	35730000	0.351304	XPO4
12	35680001	35730000	0.351304	LOC112449060
12	35680001	35730000	0.351304	LATS2
2	63980001	64030000	0.35126	NCKAP5
20	53920001	53970000	0.350969	CDH18
29	8280001	8330000	0.350908	TMEM135
1	107680001	107730000	0.350807	SCHIP1
10	82700001	82750000	0.350807	PCNX1
10	82700001	82750000	0.350807	LOC104973233
25	21160001	21210000	0.350753	GGA2
25	21160001	21210000	0.350753	EARS2
3	91920001	91970000	0.350675	SSBP3
23	21580001	21630000	0.350639	OR9G1
22	30260001	30310000	0.350623	FOXP1
12	86320001	86370000	0.350583	LOC112449098
12	86320001	86370000	0.350583	ATP11A
10	21640001	21690000	0.350329	SLC7A8
10	21640001	21690000	0.350329	RNF212B
14	34960001	35010000	0.350316	EYA1
6	91460001	91510000	0.350314	SHROOM3
5	69980001	70030000	0.350277	RFX4
5	26320001	26370000	0.350178	LOC112446668
5	26320001	26370000	0.350178	CALCOCO1
5	26320001	26370000	0.350178	ATP5MC2
1	93620001	93670000	0.350125	NLGN1
19	26300001	26350000	0.350092	ZNF594
19	26300001	26350000	0.350092	ZNF232
19	26300001	26350000	0.350092	ZFP3
19	26300001	26350000	0.350092	SCIMP
19	26300001	26350000	0.350092	LOC101904050
5	69900001	69950000	0.350014	RFX4
14	10380001	10430000	0.349937	ASAP1
17	59300001	59350000	0.349894	LOC112442116
17	59300001	59350000	0.349894	LOC104974662
26	15840001	15890000	0.349308	TBC1D12
26	15840001	15890000	0.349308	PLCE1
26	15840001	15890000	0.349308	NOC3L
22	46060001	46110000	0.349136	LRTM1
22	46060001	46110000	0.349136	CACNA2D3
9	12520001	12570000	0.349113	KCNQ5
3	107900001	107950000	0.349101	UTP11
3	107900001	107950000	0.349101	POU3F1
11	3680001	3730000	0.349058	LOC104973285
11	3680001	3730000	0.349058	INPP4A
5	118400001	118450000	0.349056	FAM19A5
7	17280001	17330000	0.349052	LOC112447353
7	17280001	17330000	0.349052	LOC101904981
2	37880001	37930000	0.349028	PKP4
19	38320001	38370000	0.348997	SKAP1
25	3680001	3730000	0.348955	C25H16orf96
1	76660001	76710000	0.348875	IL1RAP
16	980001	1030000	0.348708	CHIT1
22	29460001	29510000	0.348353	LOC112443494
11	3640001	3690000	0.348221	LOC104973285
11	3640001	3690000	0.348221	INPP4A
3	86340001	86390000	0.348084	FGGY
21	6160001	6210000	0.348039	CERS3
7	52980001	53030000	0.347839	PCDH12
7	52980001	53030000	0.347839	LOC104969197
7	52980001	53030000	0.347839	KIAA0141
1	95340001	95390000	0.347627	FNDC3B
5	118640001	118690000	0.347549	LOC104972417
14	34940001	34990000	0.347481	EYA1
7	1020001	1070000	0.347478	RASGEF1C
4	72460001	72510000	0.347272	LOC112446523
22	55400001	55450000	0.34717	ATG7
5	69880001	69930000	0.347092	RFX4
1	66720001	66770000	0.346912	ILDR1
1	66720001	66770000	0.346912	CASR
19	9800001	9850000	0.346749	PPM1E
23	2860001	2910000	0.346743	PRIM2
14	1220001	1270000	0.346712	RHPN1
14	1220001	1270000	0.346712	MAFA
21	58960001	59010000	0.3467	SERPINA6
19	6420001	6470000	0.346689	LOC528282
7	17320001	17370000	0.346667	LOC112447355
7	17320001	17370000	0.346667	LOC112447353
7	17320001	17370000	0.346667	LOC100337044
11	14700001	14750000	0.346541	SPAST
18	52060001	52110000	0.346539	ZNF45
18	52060001	52110000	0.346539	ZNF404
18	52060001	52110000	0.346539	LOC101903309
2	37900001	37950000	0.346358	PKP4
9	68540001	68590000	0.34635	TMEM200A
9	68540001	68590000	0.34635	LOC104969590
1	126620001	126670000	0.34631	XRN1
8	90520001	90570000	0.346201	PLPPR1
12	35480001	35530000	0.346193	ZDHHC20
12	35480001	35530000	0.346193	MICU2
12	35480001	35530000	0.346193	LOC112449059
12	35480001	35530000	0.346193	LOC107132993
1	129640001	129690000	0.346167	RBP2
1	129640001	129690000	0.346167	LOC112448321
7	53340001	53390000	0.34616	SPRY4
7	53340001	53390000	0.34616	LOC100847454
1	126680001	126730000	0.34607	XRN1
11	14860001	14910000	0.346004	YIPF4
11	14860001	14910000	0.346004	NLRC4
11	14860001	14910000	0.346004	LOC112448756
17	7340001	7390000	0.345717	LRBA
6	87900001	87950000	0.345473	LOC112447182
12	39680001	39730000	0.345426	PCDH9
10	19200001	19250000	0.345369	CELF6
7	7760001	7810000	0.345295	BRD4
7	7760001	7810000	0.345295	AKAP8L
7	7760001	7810000	0.345295	AKAP8
21	24940001	24990000	0.345265	TM6SF1
16	52380001	52430000	0.345237	KAZN
9	40600001	40650000	0.345232	AK9
29	30000001	30050000	0.345135	KIRREL3
9	68420001	68470000	0.345119	TMEM200A
12	35800001	35850000	0.345087	IL17D
12	35800001	35850000	0.345087	EEF1AKMT1
9	66020001	66070000	0.345067	PTPRK
3	91880001	91930000	0.345017	SSBP3
16	49340001	49390000	0.345016	TP73
16	49480001	49530000	0.344974	MEGF6
17	72800001	72850000	0.344962	TBX1
17	72800001	72850000	0.344962	GNB1L
22	46020001	46070000	0.34488	LRTM1
22	46020001	46070000	0.34488	CACNA2D3
7	19660001	19710000	0.34487	UBXN6
7	19660001	19710000	0.34487	SH3GL1
7	19660001	19710000	0.34487	LOC101902724
7	19660001	19710000	0.34487	CHAF1A
13	39980001	40030000	0.344829	RALGAPA2
19	26320001	26370000	0.344795	ZNF594
19	26320001	26370000	0.344795	ZNF232
19	26320001	26370000	0.344795	ZFP3
2	43620001	43670000	0.344676	FMNL2
16	45440001	45490000	0.34461	TNFRSF9
27	23520001	23570000	0.344549	DLC1
21	24760001	24810000	0.344505	BNC1
12	28420001	28470000	0.344397	PDS5B
19	49460001	49510000	0.344298	PSMD12
19	49460001	49510000	0.344298	PITPNC1
19	49460001	49510000	0.344298	LOC112442758
6	89920001	89970000	0.344118	PARM1
9	68460001	68510000	0.343898	TMEM200A
20	22760001	22810000	0.343814	LOC112443061
17	7440001	7490000	0.343808	LRBA
20	24960001	25010000	0.343404	ARL15
9	59560001	59610000	0.343359	LOC101902479
12	35500001	35550000	0.343276	ZDHHC20
12	35500001	35550000	0.343276	MICU2
12	35500001	35550000	0.343276	LOC107132993
28	24840001	24890000	0.343228	SLC25A16
28	24840001	24890000	0.343228	DNA2
15	29260001	29310000	0.343205	PHLDB1
16	45420001	45470000	0.343198	TNFRSF9
2	34940001	34990000	0.343072	TBR1
2	34940001	34990000	0.343072	PSMD14
14	1200001	1250000	0.342916	ZC3H3
14	1200001	1250000	0.342916	MAFA
1	128560001	128610000	0.34275	CLSTN2
1	129660001	129710000	0.342644	COPB2
21	200001	250000	0.342559	LOC107131639
21	200001	250000	0.342559	LOC101908235
21	200001	250000	0.342559	IGHM
1	90100001	90150000	0.34251	TBL1XR1
9	68300001	68350000	0.342429	TRNAC-GCA
9	68300001	68350000	0.342429	SAMD3
23	960001	1010000	0.342344	KHDRBS2
18	52260001	52310000	0.342305	ZNF285
18	52260001	52310000	0.342305	ZNF180
18	52260001	52310000	0.342305	ZNF112
21	24880001	24930000	0.3422	TM6SF1
21	24880001	24930000	0.3422	HDGFL3
14	60920001	60970000	0.342197	RIMS2
14	60920001	60970000	0.342197	LOC104974100
15	45500001	45550000	0.342103	LOC112441572
2	17940001	17990000	0.342101	CCDC141
23	800001	850000	0.342096	KHDRBS2
17	51920001	51970000	0.342049	MIR1721
17	51920001	51970000	0.342049	DNAH10
17	51920001	51970000	0.342049	ATP6V0A2
26	21280001	21330000	0.342045	LOC112444487
14	1180001	1230000	0.341965	ZC3H3
14	1180001	1230000	0.341965	MAFA
6	89960001	90010000	0.341906	PARM1
1	93480001	93530000	0.341868	NLGN1
15	32900001	32950000	0.341673	LOC107131357
9	42260001	42310000	0.341595	SCML4
19	36340001	36390000	0.341583	TMEM92
11	3660001	3710000	0.341551	LOC104973285
11	3660001	3710000	0.341551	INPP4A
21	6360001	6410000	0.341521	ADAMTS17
10	48020001	48070000	0.341481	VPS13C
10	48020001	48070000	0.341481	LOC529823
3	12620001	12670000	0.34146	LOC112445935
3	12620001	12670000	0.34146	FCRL3
4	104020001	104070000	0.34144	BRAF
22	30180001	30230000	0.341436	FOXP1
15	41960001	42010000	0.341387	TRNAG-CCC
15	41960001	42010000	0.341387	MRVI1
23	2880001	2930000	0.341332	PRIM2
15	29060001	29110000	0.341299	UBE4A
15	29060001	29110000	0.341299	LOC101902944
15	29060001	29110000	0.341299	ATP5MG
11	28100001	28150000	0.341262	PRKCE
19	49340001	49390000	0.34124	PITPNC1
9	86600001	86650000	0.341198	TAB2
1	97060001	97110000	0.341121	PRKCI
1	95420001	95470000	0.34109	LOC101904810
1	95420001	95470000	0.34109	FNDC3B
9	68140001	68190000	0.340881	LOC104969589
9	68140001	68190000	0.340881	L3MBTL3
26	15920001	15970000	0.340839	TBC1D12
1	78160001	78210000	0.340703	TPRG1
7	66900001	66950000	0.34068	SGCD
10	82540001	82590000	0.34064	PCNX1
21	37700001	37750000	0.340567	LOC112443377
4	45120001	45170000	0.340408	RELN
8	63820001	63870000	0.340397	GALNT12
8	63820001	63870000	0.340397	ANKS6
10	21440001	21490000	0.340329	NGDN
10	21440001	21490000	0.340329	MYH7
12	85880001	85930000	0.340248	LOC112449147
4	56360001	56410000	0.340195	DOCK4
5	26340001	26390000	0.340184	LOC112446668
5	26340001	26390000	0.340184	CALCOCO1
5	26340001	26390000	0.340184	ATP5MC2
13	74240001	74290000	0.340156	LOC404103
13	74240001	74290000	0.340156	LOC112449240
13	74240001	74290000	0.340156	LOC104973892
7	81140001	81190000	0.340155	RASGRF2
28	43820001	43870000	0.339844	OGDHL
28	43820001	43870000	0.339844	C28H10orf53
2	80800001	80850000	0.33964	TMEFF2
15	64840001	64890000	0.339636	ABTB2
10	67740001	67790000	0.339614	FBXO34
7	9600001	9650000	0.339554	LOC788246
7	9600001	9650000	0.339554	LOC100847301
9	74440001	74490000	0.339538	MAP7
5	59480001	59530000	0.339439	LOC788535
5	59480001	59530000	0.339439	LOC788524
1	114720001	114770000	0.339377	LOC112448278
5	56840001	56890000	0.339353	RBMS2
7	88360001	88410000	0.339223	MEF2C
7	88360001	88410000	0.339223	LOC112447530
3	86380001	86430000	0.3392	FGGY
3	9180001	9230000	0.339125	LOC112445930
9	25120001	25170000	0.339119	MIR2284O
17	7380001	7430000	0.339029	LRBA
5	28080001	28130000	0.339	SCN8A
7	54140001	54190000	0.338829	ARHGAP26
15	57060001	57110000	0.338779	ANO3
3	22580001	22630000	0.338728	LOC112445958
3	22580001	22630000	0.338728	LOC112445955
3	22580001	22630000	0.338728	LOC101905795
1	22200001	22250000	0.338674	LOC107132175
2	63460001	63510000	0.338531	LOC112443673
2	63460001	63510000	0.338531	LOC112442684
15	45700001	45750000	0.338513	ZNF214
15	45700001	45750000	0.338513	NLRP14
12	85460001	85510000	0.338496	ARHGEF7
8	101580001	101630000	0.338491	SUSD1
8	101580001	101630000	0.338491	LOC112447949
12	36000001	36050000	0.338476	LOC104973587
25	10280001	10330000	0.337949	LOC112444293
25	10280001	10330000	0.337949	LOC107131810
25	10280001	10330000	0.337949	LOC101907661
4	48380001	48430000	0.33788	COG5
2	63760001	63810000	0.337743	NCKAP5
6	111940001	111990000	0.337719	LDB2
9	86620001	86670000	0.337609	TAB2
7	7780001	7830000	0.33756	BRD4
7	7780001	7830000	0.33756	AKAP8
21	6080001	6130000	0.337514	CERS3
23	18260001	18310000	0.337511	SUPT3H
4	104000001	104050000	0.3374	NDUFB2
4	104000001	104050000	0.3374	BRAF
4	104000001	104050000	0.3374	ADCK2
15	41980001	42030000	0.337314	MRVI1
9	102840001	102890000	0.337271	LOC101907681
18	48460001	48510000	0.33727	TRNAE-CUC
18	48460001	48510000	0.33727	LGALS7
18	48460001	48510000	0.33727	CAPN12
18	48460001	48510000	0.33727	ACTN4
1	76680001	76730000	0.337221	IL1RAP
10	64820001	64870000	0.337174	SQOR
8	52160001	52210000	0.337164	PCSK5
19	20980001	21030000	0.337158	SSH2
5	58020001	58070000	0.337103	LOC782430
25	24900001	24950000	0.336999	LOC104975871
25	24900001	24950000	0.336999	IL4R
25	24900001	24950000	0.336999	IL21R
21	69480001	69530000	0.33683	JAG2
15	27720001	27770000	0.336659	TRNAC-ACA
15	27720001	27770000	0.336659	SIK3
29	43080001	43130000	0.336611	MIR194-2
29	43080001	43130000	0.336611	MIR192
29	43080001	43130000	0.336611	EHD1
29	43080001	43130000	0.336611	ATG2A
12	35820001	35870000	0.336538	IL17D
12	35820001	35870000	0.336538	IFT88
14	12240001	12290000	0.336458	LOC112449607
9	72380001	72430000	0.336381	SGK1
9	72380001	72430000	0.336381	LOC112448063
9	72380001	72430000	0.336381	LOC104969596
21	58940001	58990000	0.336315	SERPINA6
21	69540001	69590000	0.336307	BTBD6
21	69540001	69590000	0.336307	BRF1
25	3060001	3110000	0.33616	CREBBP
2	63960001	64010000	0.336039	NCKAP5
7	19620001	19670000	0.335988	UBXN6
7	19620001	19670000	0.335988	PLIN4
7	19620001	19670000	0.335988	LOC101902724
7	19620001	19670000	0.335988	HDGFL2
3	67540001	67590000	0.335875	PIGK
13	36360001	36410000	0.335788	MPP7
20	22780001	22830000	0.335652	LOC112443061
13	2800001	2850000	0.335643	PAK5
2	22560001	22610000	0.3356	OLA1
3	12460001	12510000	0.335483	CD5L
10	21660001	21710000	0.335476	SLC7A8
10	21660001	21710000	0.335476	LOC112448584
18	55800001	55850000	0.335341	TEAD2
18	55800001	55850000	0.335341	SLC6A16
18	55800001	55850000	0.335341	MIR2330
18	55800001	55850000	0.335341	DKKL1
18	55800001	55850000	0.335341	CD37
5	70040001	70090000	0.335296	RIC8B
5	70040001	70090000	0.335296	RFX4
29	45120001	45170000	0.335233	TRNAS-GGA
29	45120001	45170000	0.335233	KDM2A
1	42500001	42550000	0.335216	LOC783917
1	42500001	42550000	0.335216	LOC100139155
26	15980001	16030000	0.335176	TBC1D12
26	15980001	16030000	0.335176	HELLS
19	47820001	47870000	0.335066	KCNH6
19	47820001	47870000	0.335066	DCAF7
19	47820001	47870000	0.335066	ACE3
3	22500001	22550000	0.334925	PRKAB2
3	22500001	22550000	0.334925	LOC112445956
3	22500001	22550000	0.334925	FMO5
15	25100001	25150000	0.334895	NXPE2
9	59540001	59590000	0.334682	LOC101902479
4	45100001	45150000	0.33467	RELN
15	54960001	55010000	0.334628	MOGAT2
1	90140001	90190000	0.334596	TBL1XR1
1	96360001	96410000	0.33453	TNIK
27	14700001	14750000	0.334404	LOC104976048
27	14700001	14750000	0.334404	LOC101904332
27	14700001	14750000	0.334404	ENPP6
19	56260001	56310000	0.334385	SUMO2
19	56260001	56310000	0.334385	NUP85
19	56260001	56310000	0.334385	JPT1
4	48400001	48450000	0.334325	COG5
5	69920001	69970000	0.334171	RFX4
11	3540001	3590000	0.334105	VWA3B
11	3540001	3590000	0.334105	LOC112448738
11	3540001	3590000	0.334105	CNGA3
22	32460001	32510000	0.334066	UBA3
22	32460001	32510000	0.334066	TMF1
1	22140001	22190000	0.334029	NRIP1
1	22140001	22190000	0.334029	LOC107132175
18	60980001	61030000	0.334005	MGC157082
18	60980001	61030000	0.334005	LOC515600
18	60980001	61030000	0.334005	LOC506868
21	69620001	69670000	0.333984	PACS2
1	95880001	95930000	0.333982	PLD1
1	95880001	95930000	0.333982	LOC101905533
7	53360001	53410000	0.333953	LOC100847454
24	4220001	4270000	0.333939	TIMM21
24	4220001	4270000	0.333939	FBXO15
17	7520001	7570000	0.333888	LRBA
17	7520001	7570000	0.333888	DCLK2
8	73320001	73370000	0.333729	EBF2
5	28180001	28230000	0.333718	TRNAE-UUC
5	28180001	28230000	0.333718	SCN8A
4	46080001	46130000	0.333626	LHFPL3
2	63300001	63350000	0.333585	LOC112443726
29	8260001	8310000	0.333572	TMEM135
15	29540001	29590000	0.333536	UPK2
15	29540001	29590000	0.333536	RPS25
15	29540001	29590000	0.333536	FOXR1
15	29540001	29590000	0.333536	CCDC84
23	18200001	18250000	0.333474	SUPT3H
8	34100001	34150000	0.333426	LOC101904827
18	48420001	48470000	0.333324	LOC112442312
18	48420001	48470000	0.333324	ACTN4
9	86640001	86690000	0.333279	TAB2
8	34160001	34210000	0.333263	LOC101904827
24	3920001	3970000	0.333182	ZNF407
24	3920001	3970000	0.333182	LOC112444151
24	3920001	3970000	0.333182	CNDP1
17	71500001	71550000	0.333117	UPB1
17	71500001	71550000	0.333117	SNRPD3
17	71500001	71550000	0.333117	LOC112442077
17	71500001	71550000	0.333117	LOC104974710
17	71500001	71550000	0.333117	GUCD1
23	780001	830000	0.333106	KHDRBS2
7	53160001	53210000	0.333054	NDFIP1
7	53160001	53210000	0.333054	LOC112447445
19	36380001	36430000	0.332819	TMEM92
19	36380001	36430000	0.332819	LOC112442871
9	42240001	42290000	0.332666	SCML4
19	21040001	21090000	0.33266	SSH2
17	7420001	7470000	0.332604	LRBA
21	6120001	6170000	0.332546	CERS3
28	43800001	43850000	0.332483	OGDHL
28	43800001	43850000	0.332483	CHAT
28	43800001	43850000	0.332483	C28H10orf53
9	12320001	12370000	0.332421	KCNQ5
15	45520001	45570000	0.332262	LOC112441572
1	96400001	96450000	0.33208	TNIK
7	53320001	53370000	0.332025	SPRY4
7	53320001	53370000	0.332025	LOC100847454
28	25860001	25910000	0.332003	NEUROG3
5	28240001	28290000	0.332002	SCN8A
5	28240001	28290000	0.332002	LOC112446848
9	66200001	66250000	0.331874	PTPRK
7	17720001	17770000	0.331601	VAV1
7	17720001	17770000	0.331601	TRIP10
7	17720001	17770000	0.331601	SH2D3A
7	17720001	17770000	0.331601	MIR6535
7	17720001	17770000	0.331601	GPR108
9	68520001	68570000	0.331432	TMEM200A
9	68520001	68570000	0.331432	LOC104969590
19	9900001	9950000	0.331432	TRIM37
19	9900001	9950000	0.331432	PPM1E
2	128940001	128990000	0.330984	PNRC2
12	50360001	50410000	0.330978	TBC1D4
3	86320001	86370000	0.330912	FGGY
19	20140001	20190000	0.330891	TRAF4
19	20140001	20190000	0.330891	TLCD1
19	20140001	20190000	0.330891	RPL23A
19	20140001	20190000	0.330891	RAB34
19	20140001	20190000	0.330891	NEK8
19	20140001	20190000	0.330891	LOC112442804
19	20140001	20190000	0.330891	LOC112442803
19	20140001	20190000	0.330891	LOC112442793
19	20140001	20190000	0.330891	LOC112442792
19	20140001	20190000	0.330891	FAM222B
15	41940001	41990000	0.330866	TRNAG-CCC
15	41940001	41990000	0.330866	MRVI1
12	86340001	86390000	0.330865	ATP11A
16	1800001	1850000	0.330833	LOC104974354
24	3820001	3870000	0.330829	ZNF407
24	3820001	3870000	0.330829	LOC112444184
3	80300001	80350000	0.330817	MIR101-1
10	82640001	82690000	0.330726	PCNX1
15	25040001	25090000	0.330692	NXPE4
15	25040001	25090000	0.330692	LOC112441611
15	25040001	25090000	0.330692	FAM55A
29	37680001	37730000	0.330639	LOC519862
19	21000001	21050000	0.330494	SSH2
13	35440001	35490000	0.330476	LYZL1
2	61660001	61710000	0.330446	R3HDM1
2	61660001	61710000	0.330446	MIR128-1
9	68560001	68610000	0.330386	LOC104969590
14	1040001	1090000	0.330386	ZNF623
14	1040001	1090000	0.330386	MIR193A-2
14	1040001	1090000	0.330386	MAPK15
14	1040001	1090000	0.330386	LOC101903326
14	1040001	1090000	0.330386	CCDC166
12	85240001	85290000	0.330355	LOC112449090
12	85240001	85290000	0.330355	LOC101906138
12	85240001	85290000	0.330355	ING1
12	85240001	85290000	0.330355	CARS2
1	137260001	137310000	0.330352	LOC112447887
1	137260001	137310000	0.330352	ACPP
29	30040001	30090000	0.330241	KIRREL3
22	47920001	47970000	0.330172	SFMBT1
19	9920001	9970000	0.33015	TRIM37
19	9920001	9970000	0.33015	PPM1E
3	22540001	22590000	0.330119	PRKAB2
3	22540001	22590000	0.330119	LOC112445956
3	22540001	22590000	0.330119	LOC112445955
4	72360001	72410000	0.330074	STEAP4
9	12560001	12610000	0.330055	KCNQ5
3	9080001	9130000	0.329999	LOC112445929
3	9080001	9130000	0.329999	CD84
21	24560001	24610000	0.329934	SH3GL3
22	47840001	47890000	0.329918	SFMBT1
22	47840001	47890000	0.329918	RFT1
18	18160001	18210000	0.329897	ZNF423
22	47940001	47990000	0.329871	SFMBT1
19	47540001	47590000	0.329857	TANC2
29	45160001	45210000	0.329847	KDM2A
29	45160001	45210000	0.329847	GRK2
7	7740001	7790000	0.329822	AKAP8L
7	7740001	7790000	0.329822	AKAP8
21	24960001	25010000	0.329811	BTBD1
6	91420001	91470000	0.329805	SHROOM3
6	91420001	91470000	0.329805	LOC101908208
3	67560001	67610000	0.329732	ST6GALNAC5
3	67560001	67610000	0.329732	PIGK
17	71520001	71570000	0.329662	UPB1
17	71520001	71570000	0.329662	LOC104974710
7	19900001	19950000	0.329651	MAP2K2
21	24580001	24630000	0.329619	SH3GL3
9	40580001	40630000	0.329569	AK9
29	43060001	43110000	0.329506	EHD1
29	43060001	43110000	0.329506	CDC42BPG
2	62040001	62090000	0.329495	ZRANB3
11	14320001	14370000	0.329413	SRD5A2
25	33800001	33850000	0.32929	TRIM50
25	33800001	33850000	0.32929	NSUN5
25	33800001	33850000	0.32929	LOC518768
25	33800001	33850000	0.32929	LOC104975906
25	33800001	33850000	0.32929	FKBP6
15	57040001	57090000	0.32919	ANO3
26	15780001	15830000	0.329153	PLCE1
24	3800001	3850000	0.329106	ZNF407
24	3800001	3850000	0.329106	LOC112444184
9	96340001	96390000	0.329087	SLC22A2
9	96340001	96390000	0.329087	SLC22A1
8	1620001	1670000	0.329049	HPF1
8	1620001	1670000	0.329049	CLCN3
3	86360001	86410000	0.329012	FGGY
22	29440001	29490000	0.32897	LOC112443494
24	53880001	53930000	0.328796	LOC101904580
9	65980001	66030000	0.328776	PTPRK
1	154140001	154190000	0.328739	TBC1D5
14	8960001	9010000	0.328689	LOC112449604
14	8960001	9010000	0.328689	KCNQ3
15	45680001	45730000	0.328514	ZNF214
15	45680001	45730000	0.328514	NLRP14
24	3860001	3910000	0.328489	ZNF407
24	3860001	3910000	0.328489	LOC112444184
3	108060001	108110000	0.328442	YRDC
3	108060001	108110000	0.328442	MTF1
3	108060001	108110000	0.328442	INPP5B
18	52280001	52330000	0.328419	ZNF285
18	52280001	52330000	0.328419	ZNF180
18	52280001	52330000	0.328419	CEACAM20
22	35700001	35750000	0.328321	MAGI1
18	55200001	55250000	0.32823	SULT2B1
18	55200001	55250000	0.32823	FAM83E
26	15860001	15910000	0.328161	TBC1D12
26	15860001	15910000	0.328161	NOC3L
26	15860001	15910000	0.328161	LOC112444547
7	53960001	54010000	0.328159	ARHGAP26
15	36500001	36550000	0.328122	SOX6
16	1040001	1090000	0.327962	LOC112441808
16	1040001	1090000	0.327962	LOC107133212
16	1040001	1090000	0.327962	LOC100847554
16	1040001	1090000	0.327962	BTG2
9	68280001	68330000	0.32785	SAMD3
9	68280001	68330000	0.32785	L3MBTL3
21	6060001	6110000	0.327839	CERS3
19	39680001	39730000	0.327763	STAC2
19	39680001	39730000	0.327763	RPL19
19	39680001	39730000	0.327763	CACNB1
23	43420001	43470000	0.327669	PHACTR1
12	86700001	86750000	0.327605	TMCO3
12	86700001	86750000	0.327605	TFDP1
12	86700001	86750000	0.327605	ATP4B
4	46100001	46150000	0.327567	LHFPL3
18	61140001	61190000	0.327527	LOC527385
18	61140001	61190000	0.327527	LOC112442378
3	107920001	107970000	0.32748	UTP11
3	107920001	107970000	0.32748	POU3F1
3	107920001	107970000	0.32748	FHL3
1	154120001	154170000	0.327466	TBC1D5
27	23560001	23610000	0.327293	DLC1
12	86020001	86070000	0.327284	SOX1
19	15320001	15370000	0.327248	LOC112442567
1	98840001	98890000	0.327231	MIR551B
17	51960001	52010000	0.327212	TCTN2
17	51960001	52010000	0.327212	MIR1721
17	51960001	52010000	0.327212	ATP6V0A2
15	25120001	25170000	0.327157	NXPE2
17	71540001	71590000	0.327119	UPB1
17	71540001	71590000	0.327119	LOC104974710
9	72300001	72350000	0.327036	SGK1
9	25060001	25110000	0.327016	LOC112448124
9	25060001	25110000	0.327016	LOC112448123
2	43640001	43690000	0.326994	FMNL2
1	154100001	154150000	0.326937	TBC1D5
12	85500001	85550000	0.326869	TEX29
12	85500001	85550000	0.326869	ARHGEF7
1	107640001	107690000	0.326867	SCHIP1
1	107640001	107690000	0.326867	LOC112448347
17	72820001	72870000	0.326813	TBX1
17	72820001	72870000	0.326813	GNB1L
1	137280001	137330000	0.326763	ACPP
22	30820001	30870000	0.326665	LOC104976682
4	48320001	48370000	0.32662	COG5
4	45000001	45050000	0.326493	RELN
19	21640001	21690000	0.326455	LOC112442781
19	21640001	21690000	0.326455	ABR
15	36460001	36510000	0.326425	SOX6
5	59220001	59270000	0.326334	LOC788357
4	12600001	12650000	0.326284	PON3
4	12600001	12650000	0.326284	PON2
11	14340001	14390000	0.326263	SRD5A2
28	43880001	43930000	0.326237	PARG
22	32520001	32570000	0.32614	TMF1
22	32520001	32570000	0.32614	EOGT
17	7160001	7210000	0.326028	LRBA
16	960001	1010000	0.326028	MYBPH
16	960001	1010000	0.326028	LOC101906460
16	960001	1010000	0.326028	CHIT1
16	960001	1010000	0.326028	CHI3L1
9	74520001	74570000	0.325947	MAP7
9	74520001	74570000	0.325947	MAP3K5
9	86580001	86630000	0.325811	TAB2
21	180001	230000	0.325667	LOC101908235
21	180001	230000	0.325667	LOC101908149
21	180001	230000	0.325667	IGHM
8	34220001	34270000	0.325645	LOC101904827
24	3840001	3890000	0.325563	ZNF407
24	3840001	3890000	0.325563	LOC112444184
25	3080001	3130000	0.325443	CREBBP
4	49020001	49070000	0.325413	MIR2418
4	49020001	49070000	0.325413	LAMB1
17	7460001	7510000	0.325412	LRBA
5	69500001	69550000	0.325352	NUAK1
1	129960001	130010000	0.325171	LOC112447798
20	40880001	40930000	0.325147	NPR3
7	82240001	82290000	0.325131	ATP6AP1L
7	95220001	95270000	0.325129	ELL2
3	92320001	92370000	0.325101	YIPF1
3	92320001	92370000	0.325101	HSPB11
3	92320001	92370000	0.325101	DIO1
3	21320001	21370000	0.324973	TRNAN-GUU
3	21320001	21370000	0.324973	TRNAK-CUU
3	21320001	21370000	0.324973	TRNAH-GUG
3	21320001	21370000	0.324973	TRNAG-UCC
3	21320001	21370000	0.324973	TRNAE-CUC
3	21320001	21370000	0.324973	LOC112446130
3	21320001	21370000	0.324973	LOC112446129
3	21320001	21370000	0.324973	LOC112445953
3	21320001	21370000	0.324973	HJV
23	760001	810000	0.324907	KHDRBS2
9	12300001	12350000	0.324845	KCNQ5
1	139240001	139290000	0.324812	BRWD1
3	12440001	12490000	0.324679	LOC531264
5	39540001	39590000	0.324678	PDZRN4
2	80660001	80710000	0.324628	TMEFF2
2	80660001	80710000	0.324628	LOC112442756
9	66140001	66190000	0.324603	PTPRK
19	26340001	26390000	0.324556	ZFP3
22	59360001	59410000	0.324505	LOC101906160
22	59360001	59410000	0.324505	EEFSEC
22	59360001	59410000	0.324505	DNAJB8
8	69540001	69590000	0.324502	POLR3D
8	69540001	69590000	0.324502	PIWIL2
8	69540001	69590000	0.324502	PHYHIP
8	69540001	69590000	0.324502	MIR320A-1
19	24760001	24810000	0.324491	UBE2G1
19	24760001	24810000	0.324491	ANKFY1
8	27800001	27850000	0.324401	BNC2
12	36020001	36070000	0.324343	LOC107132994
12	36020001	36070000	0.324343	LOC104973587
12	36020001	36070000	0.324343	GJB6
23	740001	790000	0.324327	KHDRBS2
1	96140001	96190000	0.324311	TNIK
5	28540001	28590000	0.324233	TRNAG-CCC
5	28540001	28590000	0.324233	SMAGP
5	28540001	28590000	0.324233	POU6F1
5	28540001	28590000	0.324233	DAZAP2
21	69600001	69650000	0.324174	PACS2
21	69600001	69650000	0.324174	BRF1
19	33080001	33130000	0.324132	ZNF624
19	33080001	33130000	0.324132	ZNF287
[truncated: 2,441 more rows]

## Sheet: Table S8
Table S8. A summary of genes from Pi-ratio(Weining Vs. Wannan_Wenshan)
Chrom	Starting position	Ending position	Pi-ratio	Gene
15	44880001	44930000	3.99758	LOC782678
15	44880001	44930000	3.99758	LOC516263
8	103640001	103690000	3.23239	WHRN
8	103640001	103690000	3.23239	LOC112447922
22	10780001	10830000	3.06372	GOLGA4
22	10800001	10850000	2.86088	GOLGA4
8	103620001	103670000	2.76915	WHRN
22	10760001	10810000	2.75903	GOLGA4
16	28080001	28130000	2.33488	DNAH14
12	69880001	69930000	2.29736	LOC104973089
16	28120001	28170000	2.28996	DNAH14
8	103660001	103710000	2.28805	WHRN
8	103660001	103710000	2.28805	LOC112447922
22	10820001	10870000	2.2815	GOLGA4
16	28100001	28150000	2.21459	DNAH14
16	28360001	28410000	2.19668	DNAH14
16	28340001	28390000	2.12894	DNAH14
17	47280001	47330000	2.12286	TMEM132D
12	72380001	72430000	2.11071	LOC112449072
2	90760001	90810000	2.10951	SUMO1
2	90760001	90810000	2.10951	NOP58
2	90760001	90810000	2.10951	LOC112443676
2	90760001	90810000	2.10951	LOC112443674
2	90760001	90810000	2.10951	LOC112443666
2	90760001	90810000	2.10951	LOC112443665
22	10740001	10790000	2.07868	GOLGA4
22	10740001	10790000	2.07868	DCLK3
16	28060001	28110000	2.07042	LOC785251
16	28060001	28110000	2.07042	DNAH14
9	21500001	21550000	2.07004	FAM46A
22	10840001	10890000	2.06511	GOLGA4
16	28040001	28090000	2.05797	LOC785251
16	28040001	28090000	2.05797	DNAH14
16	28140001	28190000	2.03762	DNAH14
9	65640001	65690000	2.03473	LOC101907989
7	81640001	81690000	2.02959	SSBP2
9	65620001	65670000	1.99414	LOC101907989
17	47300001	47350000	1.97256	TMEM132D
7	81420001	81470000	1.95472	SSBP2
1	26080001	26130000	1.94024	ROBO1
8	103540001	103590000	1.92935	ORM1
8	103540001	103590000	1.92935	AKNA
12	72740001	72790000	1.91897	LOC100337390
7	480001	530000	1.89419	LOC112447631
7	480001	530000	1.89419	FLT4
16	28320001	28370000	1.88023	DNAH14
9	21480001	21530000	1.8715	FAM46A
12	72720001	72770000	1.86852	LOC100337390
7	3860001	3910000	1.85729	GATAD2A
8	103600001	103650000	1.84517	WHRN
8	103600001	103650000	1.84517	AKNA
22	10340001	10390000	1.84139	LRRFIP2
22	10340001	10390000	1.84139	LOC100848011
14	51460001	51510000	1.82485	LOC112449555
2	90780001	90830000	1.82308	NOP58
2	90780001	90830000	1.82308	LOC112443676
2	90780001	90830000	1.82308	LOC112443674
2	90780001	90830000	1.82308	LOC112443666
2	90780001	90830000	1.82308	LOC112443665
16	28200001	28250000	1.81808	DNAH14
15	47220001	47270000	1.79687	OR52N2
15	47220001	47270000	1.79687	OR52E6
9	21660001	21710000	1.78482	LOC101906475
7	500001	550000	1.77838	FLT4
7	81400001	81450000	1.77749	SSBP2
22	10320001	10370000	1.77546	LRRFIP2
22	10320001	10370000	1.77546	LOC100848011
9	22760001	22810000	1.77443	UBE3D
9	22760001	22810000	1.77443	LOC112448019
22	10640001	10690000	1.76673	TRANK1
22	10640001	10690000	1.76673	LOC112443434
2	111600001	111650000	1.75091	LOC112442388
22	10380001	10430000	1.7273	LRRFIP2
2	90800001	90850000	1.72287	NOP58
2	90800001	90850000	1.72287	LOC112443676
2	90800001	90850000	1.72287	LOC112443674
14	51400001	51450000	1.72284	LOC112449555
15	44900001	44950000	1.7224	LOC782791
15	44900001	44950000	1.7224	LOC516263
8	103680001	103730000	1.71626	WHRN
26	38320001	38370000	1.70514	LOC112444480
17	41500001	41550000	1.70425	TRNAG-CCC
22	6360001	6410000	1.69054	OSBPL10
22	10480001	10530000	1.68956	MLH1
28	5640001	5690000	1.6855	MAP10
26	18580001	18630000	1.68098	RRP12
26	18580001	18630000	1.68098	FRAT2
14	81840001	81890000	1.67975	SNTB1
14	81840001	81890000	1.67975	MTBP
26	18440001	18490000	1.67605	SLIT1
26	18440001	18490000	1.67605	ARHGAP19
12	72260001	72310000	1.67041	LOC112449109
21	57800001	57850000	1.66859	UBR7
21	57800001	57850000	1.66859	TMEM251
21	57800001	57850000	1.66859	GON7
14	81820001	81870000	1.66634	MTBP
7	81700001	81750000	1.66146	SSBP2
7	81700001	81750000	1.66146	LOC112447561
22	6380001	6430000	1.65718	OSBPL10
22	6380001	6430000	1.65718	LOC112443496
21	57820001	57870000	1.65691	UBR7
21	57820001	57870000	1.65691	GON7
21	57820001	57870000	1.65691	BTBD7
8	103560001	103610000	1.65591	AKNA
26	18460001	18510000	1.65203	LOC112444459
26	18460001	18510000	1.65203	ARHGAP19
9	21540001	21590000	1.6518	LOC112448171
9	22860001	22910000	1.64635	UBE3D
22	10360001	10410000	1.64374	LRRFIP2
6	86320001	86370000	1.6428	LOC112447099
6	86320001	86370000	1.6428	DCK
9	22880001	22930000	1.63228	UBE3D
22	10500001	10550000	1.62935	MLH1
27	24460001	24510000	1.62872	PRAG1
27	24460001	24510000	1.62872	LOC100848853
22	10860001	10910000	1.62725	ITGA9
22	10860001	10910000	1.62725	GOLGA4
22	10860001	10910000	1.62725	C22H3orf35
9	22840001	22890000	1.62386	UBE3D
3	57700001	57750000	1.61922	ODF2L
26	38240001	38290000	1.61746	RAB11FIP2
14	81800001	81850000	1.6101	MTBP
26	18820001	18870000	1.60921	PI4K2A
26	18820001	18870000	1.60921	MARVELD1
26	18820001	18870000	1.60921	LOC104975960
26	18820001	18870000	1.60921	AVPI1
22	10300001	10350000	1.60812	LRRFIP2
22	10300001	10350000	1.60812	LOC100848011
26	38260001	38310000	1.60483	RAB11FIP2
2	90740001	90790000	1.60402	SUMO1
2	90740001	90790000	1.60402	NOP58
2	90740001	90790000	1.60402	LOC112443644
12	72240001	72290000	1.60334	LOC112449109
17	43340001	43390000	1.60318	TDO2
17	43340001	43390000	1.60318	LOC112442123
17	43340001	43390000	1.60318	CTSO
26	38300001	38350000	1.59811	RAB11FIP2
26	38300001	38350000	1.59811	LOC112444480
3	57900001	57950000	1.59801	COL24A1
3	32120001	32170000	1.57814	LOC104971588
3	32120001	32170000	1.57814	LOC101903127
3	32120001	32170000	1.57814	CHI3L2
17	8140001	8190000	1.57793	IQCM
14	51580001	51630000	1.57684	LOC112449555
6	86520001	86570000	1.57199	SLC4A4
7	81660001	81710000	1.56917	SSBP2
14	51480001	51530000	1.56302	LOC112449555
17	47420001	47470000	1.56296	TMEM132D
13	40680001	40730000	1.56262	NKX2-4
13	40680001	40730000	1.56262	LOC112449289
5	20400001	20450000	1.55983	LOC112446835
5	20400001	20450000	1.55983	LOC101907192
20	26120001	26170000	1.54863	ITGA1
8	103580001	103630000	1.5424	WHRN
8	103580001	103630000	1.5424	AKNA
9	22900001	22950000	1.54153	UBE3D
27	24540001	24590000	1.53856	LOC112444602
17	8160001	8210000	1.53699	IQCM
2	90820001	90870000	1.53448	BMPR2
22	10420001	10470000	1.53419	MLH1
22	10420001	10470000	1.53419	LRRFIP2
8	77500001	77550000	1.53269	SLC28A3
7	81720001	81770000	1.52993	LOC112447561
26	18560001	18610000	1.52325	RRP12
26	18560001	18610000	1.52325	FRAT2
26	18560001	18610000	1.52325	FRAT1
22	10660001	10710000	1.52027	TRANK1
22	10660001	10710000	1.52027	DCLK3
9	22920001	22970000	1.51844	UBE3D
9	22920001	22970000	1.51844	DOPEY1
26	38280001	38330000	1.51441	RAB11FIP2
26	38280001	38330000	1.51441	LOC112444480
17	43320001	43370000	1.51224	CTSO
9	22780001	22830000	1.51195	UBE3D
9	22780001	22830000	1.51195	LOC112448019
14	51600001	51650000	1.51121	LOC112449555
2	79780001	79830000	1.5075	MYO1B
16	28180001	28230000	1.50725	DNAH14
9	22740001	22790000	1.5071	UBE3D
29	12040001	12090000	1.50567	DLG2
9	22820001	22870000	1.50298	UBE3D
7	65700001	65750000	1.49912	SAP30L
7	65700001	65750000	1.49912	HAND1
7	65700001	65750000	1.49912	GALNT10
7	81740001	81790000	1.49871	LOC112447561
6	86300001	86350000	1.49817	MOB1B
6	86300001	86350000	1.49817	DCK
22	10400001	10450000	1.49677	LRRFIP2
3	32140001	32190000	1.49645	LOC101903127
3	32140001	32190000	1.49645	CHI3L2
2	79760001	79810000	1.49289	MYO1B
22	10720001	10770000	1.49128	DCLK3
7	460001	510000	1.4886	LOC112447631
7	460001	510000	1.4886	FLT4
6	86380001	86430000	1.48647	LOC112447099
22	54140001	54190000	1.48414	LOC112443492
22	54140001	54190000	1.48414	LOC100847326
22	54140001	54190000	1.48414	EXOSC7
22	54140001	54190000	1.48414	CLEC3B
22	54140001	54190000	1.48414	CDCP1
6	86540001	86590000	1.48253	SLC4A4
5	10960001	11010000	1.48245	PPFIA2
9	21560001	21610000	1.48178	LOC112448171
8	103740001	103790000	1.48061	ATP6V1G1
17	43500001	43550000	1.47965	GUCY1B1
9	21680001	21730000	1.47784	LOC101906475
7	3960001	4010000	1.4756	TM6SF2
7	3960001	4010000	1.4756	SUGP1
7	3960001	4010000	1.4756	MAU2
16	28160001	28210000	1.47536	DNAH14
22	54200001	54250000	1.47116	ZDHHC3
22	54200001	54250000	1.47116	EXOSC7
5	10860001	10910000	1.47087	PPFIA2
1	41020001	41070000	1.4678	EPHA6
29	24440001	24490000	1.46752	PRMT3
21	31900001	31950000	1.46688	SCAPER
27	6460001	6510000	1.46425	LOC107131528
27	6460001	6510000	1.46425	LOC101907227
9	22800001	22850000	1.46179	UBE3D
22	10460001	10510000	1.45685	MLH1
7	3880001	3930000	1.45564	MAU2
7	3880001	3930000	1.45564	GATAD2A
21	31880001	31930000	1.45551	SCAPER
6	86400001	86450000	1.45537	SLC4A4
6	86400001	86450000	1.45537	LOC112447099
2	57720001	57770000	1.45468	LOC104971230
27	19260001	19310000	1.45313	PCM1
11	31400001	31450000	1.44703	FSHR
21	63220001	63270000	1.44507	LOC112443222
22	25120001	25170000	1.44302	CNTN6
7	520001	570000	1.44132	FLT4
7	3920001	3970000	1.4411	SUGP1
7	3920001	3970000	1.4411	MAU2
7	3920001	3970000	1.4411	LOC112447571
9	65660001	65710000	1.43582	LOC101907989
20	26140001	26190000	1.43575	ITGA1
6	86560001	86610000	1.43373	SLC4A4
22	12440001	12490000	1.43081	TTC21A
22	12440001	12490000	1.43081	GORASP1
22	12440001	12490000	1.43081	CSRNP1
17	48560001	48610000	1.43003	TMEM132C
9	86620001	86670000	1.42933	TAB2
22	10440001	10490000	1.42646	MLH1
22	10440001	10490000	1.42646	LRRFIP2
1	37440001	37490000	1.4252	EPHA3
22	10520001	10570000	1.42288	MLH1
22	10520001	10570000	1.42288	EPM2AIP1
2	111620001	111670000	1.42085	LOC112442388
8	103760001	103810000	1.41749	TMEM268
8	103760001	103810000	1.41749	LOC112447845
8	103760001	103810000	1.41749	ATP6V1G1
6	86260001	86310000	1.41603	MOB1B
9	21460001	21510000	1.41472	FAM46A
7	3940001	3990000	1.41463	SUGP1
7	3940001	3990000	1.41463	MAU2
7	3940001	3990000	1.41463	LOC112447571
14	51440001	51490000	1.41433	LOC112449555
7	620001	670000	1.41353	CNOT6
7	65680001	65730000	1.40929	SAP30L
7	65680001	65730000	1.40929	GALNT10
7	87020001	87070000	1.40793	RASA1
7	87020001	87070000	1.40793	CCNH
6	103640001	103690000	1.40642	TRNAG-CCC
6	103640001	103690000	1.40642	EVC2
16	28380001	28430000	1.40588	DNAH14
3	32160001	32210000	1.40556	LOC107132298
3	32160001	32210000	1.40556	DENND2D
3	32160001	32210000	1.40556	CHI3L2
17	8120001	8170000	1.40364	IQCM
6	108780001	108830000	1.40346	BOD1L1
17	47200001	47250000	1.40011	TMEM132D
14	51420001	51470000	1.3992	LOC112449555
22	25100001	25150000	1.39884	CNTN6
22	10700001	10750000	1.39783	DCLK3
17	43440001	43490000	1.39666	ASIC5
7	640001	690000	1.39654	CNOT6
7	86980001	87030000	1.38622	RASA1
26	18480001	18530000	1.3838	LOC112444459
26	18480001	18530000	1.3838	ARHGAP19
21	57840001	57890000	1.38258	UBR7
21	57840001	57890000	1.38258	BTBD7
4	73160001	73210000	1.38214	ZNF804B
4	73160001	73210000	1.38214	TRNAC-GCA
22	10680001	10730000	1.37694	TRANK1
22	10680001	10730000	1.37694	DCLK3
11	72320001	72370000	1.37577	UCN
11	72320001	72370000	1.37577	TRIM54
11	72320001	72370000	1.37577	SLC30A3
11	72320001	72370000	1.37577	MPV17
11	72320001	72370000	1.37577	GTF3C2
11	72320001	72370000	1.37577	DNAJC5G
26	18840001	18890000	1.37532	ZFYVE27
26	18840001	18890000	1.37532	PI4K2A
26	18840001	18890000	1.37532	MARVELD1
26	18840001	18890000	1.37532	LOC104975960
26	18840001	18890000	1.37532	AVPI1
11	72300001	72350000	1.37278	UCN
11	72300001	72350000	1.37278	TRIM54
11	72300001	72350000	1.37278	MPV17
11	72300001	72350000	1.37278	GTF3C2
6	86280001	86330000	1.37226	MOB1B
6	86280001	86330000	1.37226	DCK
9	22940001	22990000	1.37144	UBE3D
9	22940001	22990000	1.37144	DOPEY1
1	37460001	37510000	1.37117	EPHA3
1	26100001	26150000	1.371	ROBO1
17	12700001	12750000	1.3687	SMAD1
17	43360001	43410000	1.36542	TDO2
17	43360001	43410000	1.36542	LOC112442123
17	43360001	43410000	1.36542	CTSO
17	47260001	47310000	1.36506	TMEM132D
20	26160001	26210000	1.36475	ITGA1
14	68920001	68970000	1.36444	LOC112449544
22	54220001	54270000	1.36251	ZDHHC3
22	54220001	54270000	1.36251	TMEM42
5	10840001	10890000	1.35942	PPFIA2
5	10840001	10890000	1.35942	ACSS3
6	57440001	57490000	1.35536	LOC104972737
14	81780001	81830000	1.35515	MTBP
14	81780001	81830000	1.35515	MRPL13
11	72340001	72390000	1.35429	TRIM54
11	72340001	72390000	1.35429	SLC30A3
11	72340001	72390000	1.35429	DNAJC5G
6	79180001	79230000	1.34839	LOC112447087
24	22560001	22610000	1.34785	DTNA
7	81680001	81730000	1.34584	SSBP2
1	41000001	41050000	1.34452	EPHA6
17	47320001	47370000	1.34402	TMEM132D
18	9300001	9350000	1.34303	CDH13
6	86500001	86550000	1.34294	SLC4A4
7	65300001	65350000	1.34273	MFAP3
7	65300001	65350000	1.34273	LOC112447577
7	65300001	65350000	1.34273	FAM114A2
22	10620001	10670000	1.34107	TRANK1
22	10620001	10670000	1.34107	LOC112443434
11	74800001	74850000	1.34039	ITSN2
22	25080001	25130000	1.34033	CNTN6
6	108800001	108850000	1.34001	BOD1L1
1	5140001	5190000	1.33626	LOC112446985
1	5140001	5190000	1.33626	LOC112446984
1	5140001	5190000	1.33626	LOC112446983
10	59060001	59110000	1.33614	LOC112448484
10	59060001	59110000	1.33614	CYP19A1
22	12420001	12470000	1.33522	WDR48
22	12420001	12470000	1.33522	TTC21A
22	12420001	12470000	1.33522	GORASP1
7	81560001	81610000	1.33439	SSBP2
15	77140001	77190000	1.33425	MYBPC3
15	77140001	77190000	1.33425	MIR2318
15	77140001	77190000	1.33425	MADD
8	84160001	84210000	1.33327	IPPK
8	84160001	84210000	1.33327	CENPP
29	34340001	34390000	1.33313	OPCML
22	10900001	10950000	1.33272	ITGA9
22	10900001	10950000	1.33272	GOLGA4
22	10900001	10950000	1.33272	C22H3orf35
8	103520001	103570000	1.3325	ORM1
8	103520001	103570000	1.3325	COL27A1
8	103520001	103570000	1.3325	AKNA
12	11980001	12030000	1.33183	VWA8
7	65660001	65710000	1.33108	GALNT10
5	10820001	10870000	1.33034	PPFIA2
5	10820001	10870000	1.33034	ACSS3
10	71920001	71970000	1.33021	RTN1
1	42160001	42210000	1.3275	RIOX2
1	42160001	42210000	1.3275	CRYBG3
17	41340001	41390000	1.32127	LOC112441998
1	71480001	71530000	1.32106	MELTF
1	71480001	71530000	1.32106	LOC112448333
1	71480001	71530000	1.32106	DLG1
1	5160001	5210000	1.31877	LOC618359
1	5160001	5210000	1.31877	LOC112446985
1	5160001	5210000	1.31877	LOC112446984
2	111640001	111690000	1.31735	LOC112442388
7	87000001	87050000	1.31732	RASA1
7	87000001	87050000	1.31732	CCNH
17	12720001	12770000	1.31712	SMAD1
17	12720001	12770000	1.31712	MIR2284G
7	540001	590000	1.31566	CNOT6
6	86340001	86390000	1.31504	LOC112447099
6	86340001	86390000	1.31504	DCK
13	38020001	38070000	1.31468	RRBP1
13	38020001	38070000	1.31468	BANF2
5	10940001	10990000	1.31268	PPFIA2
14	51500001	51550000	1.30974	LOC112449555
14	51380001	51430000	1.30951	LOC112449555
25	16440001	16490000	1.3068	SMG1
25	16440001	16490000	1.3068	ARL6IP1
8	103940001	103990000	1.3038	TNFSF15
6	86240001	86290000	1.30366	MOB1B
6	86240001	86290000	1.30366	LOC112447098
28	13680001	13730000	1.30293	RASGEF1A
20	26100001	26150000	1.29906	ITGA1
25	3700001	3750000	1.29778	UBALD1
25	3700001	3750000	1.29778	C25H16orf96
27	19280001	19330000	1.29764	PCM1
7	3900001	3950000	1.29752	MAU2
7	3900001	3950000	1.29752	LOC112447571
7	3900001	3950000	1.29752	GATAD2A
10	59080001	59130000	1.29449	CYP19A1
22	54160001	54210000	1.29394	ZDHHC3
22	54160001	54210000	1.29394	LOC100847326
22	54160001	54210000	1.29394	EXOSC7
22	54160001	54210000	1.29394	CLEC3B
1	42200001	42250000	1.29231	RIOX2
1	42200001	42250000	1.29231	GABRR3
29	24420001	24470000	1.29205	PRMT3
1	42180001	42230000	1.29185	RIOX2
1	42180001	42230000	1.29185	CRYBG3
5	20420001	20470000	1.29053	LOC101907192
21	57940001	57990000	1.28966	LOC100300759
21	57940001	57990000	1.28966	BTBD7
1	71580001	71630000	1.28962	DLG1
16	56740001	56790000	1.28902	TNR
3	58400001	58450000	1.28897	ZNHIT6
3	58400001	58450000	1.28897	LOC101904498
15	77120001	77170000	1.28764	NR1H3
15	77120001	77170000	1.28764	MIR2318
15	77120001	77170000	1.28764	MADD
15	77120001	77170000	1.28764	ACP2
3	58600001	58650000	1.28591	DDAH1
1	64340001	64390000	1.28522	PLA1A
1	64340001	64390000	1.28522	LOC104970868
1	64340001	64390000	1.28522	ADPRH
29	12140001	12190000	1.28504	DLG2
14	68940001	68990000	1.28495	LOC112449544
7	560001	610000	1.28456	CNOT6
3	58440001	58490000	1.28424	LOC112446002
3	58440001	58490000	1.28424	LOC101904498
3	58440001	58490000	1.28424	CYR61
26	18500001	18550000	1.28402	ARHGAP19
3	58420001	58470000	1.28187	ZNHIT6
3	58420001	58470000	1.28187	LOC112446002
3	58420001	58470000	1.28187	LOC101904498
8	103700001	103750000	1.28177	WHRN
1	71500001	71550000	1.27965	MELTF
1	71500001	71550000	1.27965	LOC112448333
1	71500001	71550000	1.27965	DLG1
22	12380001	12430000	1.279	WDR48
22	12380001	12430000	1.279	GORASP1
5	39820001	39870000	1.278	CNTN1
7	65720001	65770000	1.27773	SAP30L
7	65720001	65770000	1.27773	HAND1
22	54180001	54230000	1.27524	ZDHHC3
22	54180001	54230000	1.27524	LOC100847326
22	54180001	54230000	1.27524	EXOSC7
6	68280001	68330000	1.27435	USP46
29	34360001	34410000	1.27397	OPCML
15	53580001	53630000	1.27264	TRNAE-UUC
15	53580001	53630000	1.27264	PPME1
15	53580001	53630000	1.27264	P4HA3
3	56780001	56830000	1.27021	LOC101903905
17	43520001	43570000	1.27015	GUCY1B1
22	12180001	12230000	1.26998	SCN10A
8	103960001	104010000	1.26852	TNFSF15
20	50540001	50590000	1.2661	TRNAC-GCA
17	49960001	50010000	1.26553	LOC101907386
18	9280001	9330000	1.26508	CDH13
9	52980001	53030000	1.2644	GPR63
21	6200001	6250000	1.26409	CERS3
9	86600001	86650000	1.26386	TAB2
17	43460001	43510000	1.26252	ASIC5
7	87040001	87090000	1.25875	CCNH
27	19240001	19290000	1.25864	PCM1
27	19240001	19290000	1.25864	ASAH1
3	32100001	32150000	1.25786	LOC104971588
3	32100001	32150000	1.25786	LOC101903127
28	13660001	13710000	1.25625	RASGEF1A
6	68300001	68350000	1.2562	USP46
17	48820001	48870000	1.25558	TMEM132C
9	65540001	65590000	1.25555	RIPPLY2
9	65540001	65590000	1.25555	CYB5R4
10	6600001	6650000	1.25528	ANKRD31
22	12400001	12450000	1.25448	WDR48
22	12400001	12450000	1.25448	TTC21A
22	12400001	12450000	1.25448	GORASP1
12	11960001	12010000	1.25446	VWA8
15	77100001	77150000	1.25351	NR1H3
15	77100001	77150000	1.25351	MADD
15	77100001	77150000	1.25351	DDB2
15	77100001	77150000	1.25351	ACP2
2	57760001	57810000	1.2532	LOC104971230
9	34600001	34650000	1.25298	FRK
13	35380001	35430000	1.25248	LOC101903449
27	24560001	24610000	1.25199	LOC112444602
4	48180001	48230000	1.25106	PRKAR2B
1	71520001	71570000	1.24981	LOC112448333
1	71520001	71570000	1.24981	DLG1
11	74900001	74950000	1.24971	ITSN2
11	74900001	74950000	1.24971	FAM228B
11	74900001	74950000	1.24971	FAM228A
1	32780001	32830000	1.24815	CADM2
25	40060001	40110000	1.24742	SDK1
25	40060001	40110000	1.24742	MIR2390
5	18980001	19030000	1.24647	LOC107132456
1	15800001	15850000	1.24618	NCAM2
6	86460001	86510000	1.24577	SLC4A4
7	65280001	65330000	1.24531	LOC112447577
7	65280001	65330000	1.24531	LOC104969225
7	65280001	65330000	1.24531	FAM114A2
29	11960001	12010000	1.24528	DLG2
11	28040001	28090000	1.24524	SRBD1
9	86640001	86690000	1.24425	TAB2
1	4640001	4690000	1.24366	KRTAP11-1
17	49940001	49990000	1.24303	LOC101907386
15	82860001	82910000	1.24273	OR10V1
15	82860001	82910000	1.24273	LOC101907407
21	57920001	57970000	1.24224	BTBD7
9	86580001	86630000	1.2421	TAB2
7	81440001	81490000	1.24103	SSBP2
17	43420001	43470000	1.23993	ASIC5
5	83760001	83810000	1.2397	SSPN
18	45760001	45810000	1.23942	SCN1B
18	45760001	45810000	1.23942	HPN
18	45760001	45810000	1.23942	GRAMD1A
5	4720001	4770000	1.23933	KCNC2
3	32200001	32250000	1.23862	LOC107132298
3	32200001	32250000	1.23862	DENND2D
3	32200001	32250000	1.23862	CEPT1
1	71540001	71590000	1.23769	DLG1
6	86360001	86410000	1.23729	LOC112447099
11	74920001	74970000	1.23727	ITSN2
11	74920001	74970000	1.23727	FAM228B
11	74920001	74970000	1.23727	FAM228A
11	31420001	31470000	1.23581	FSHR
13	76040001	76090000	1.23497	NCOA3
5	83660001	83710000	1.23278	SSPN
7	64960001	65010000	1.2318	GRIA1
16	28220001	28270000	1.23142	DNAH14
11	86060001	86110000	1.23038	LPIN1
20	26080001	26130000	1.23018	ITGA2
20	26080001	26130000	1.23018	ITGA1
27	24520001	24570000	1.22988	LOC112444602
27	24520001	24570000	1.22988	LOC100848853
22	23680001	23730000	1.22976	CNTN4
10	5460001	5510000	1.22948	HRH2
28	5660001	5710000	1.22933	MAP10
7	65920001	65970000	1.22873	LOC112447463
7	65920001	65970000	1.22873	LARP1
1	64320001	64370000	1.22858	PLA1A
1	64320001	64370000	1.22858	CD80
1	64320001	64370000	1.22858	ADPRH
26	46480001	46530000	1.22845	DOCK1
21	6180001	6230000	1.22793	CERS3
5	39800001	39850000	1.22753	CNTN1
3	56760001	56810000	1.2274	LOC101903905
12	13320001	13370000	1.2273	ENOX1
25	16480001	16530000	1.22671	SMG1
25	16480001	16530000	1.22671	LOC112444380
18	45100001	45150000	1.22582	LOC785756
16	44460001	44510000	1.22569	CA6
24	22540001	22590000	1.2251	DTNA
11	14700001	14750000	1.22473	SPAST
7	64840001	64890000	1.22302	GRIA1
1	15780001	15830000	1.2224	NCAM2
11	74780001	74830000	1.22074	ITSN2
13	38520001	38570000	1.2206	SEC23B
13	38520001	38570000	1.2206	RBBP9
13	38520001	38570000	1.2206	POLR3F
13	38520001	38570000	1.2206	DZANK1
18	45600001	45650000	1.22038	LOC112442200
18	45600001	45650000	1.22038	LOC101903086
8	103920001	103970000	1.22028	TNFSF15
22	10540001	10590000	1.22006	MLH1
22	10540001	10590000	1.22006	EPM2AIP1
1	4660001	4710000	1.21966	KRTAP11-1
27	19320001	19370000	1.21702	PCM1
27	19320001	19370000	1.21702	MIR2398
27	19320001	19370000	1.21702	FGL1
6	59760001	59810000	1.21618	APBB2
3	17600001	17650000	1.21535	LOC112445865
22	10880001	10930000	1.21523	ITGA9
22	10880001	10930000	1.21523	GOLGA4
22	10880001	10930000	1.21523	C22H3orf35
18	21960001	22010000	1.21521	RPGRIP1L
3	56820001	56870000	1.21427	LOC112446095
19	15480001	15530000	1.21363	TMEM132E
3	57980001	58030000	1.21358	COL24A1
9	68080001	68130000	1.21223	LOC104969589
9	41520001	41570000	1.21085	LOC112448043
9	41520001	41570000	1.21085	FOXO3
19	13880001	13930000	1.21071	SYNRG
19	13880001	13930000	1.21071	DDX52
6	86420001	86470000	1.20886	SLC4A4
6	86420001	86470000	1.20886	LOC112447099
5	83640001	83690000	1.20873	SSPN
15	77160001	77210000	1.20816	SPI1
15	77160001	77210000	1.20816	MYBPC3
15	77160001	77210000	1.20816	MADD
9	45200001	45250000	1.20688	HACE1
25	40040001	40090000	1.20679	SDK1
1	41040001	41090000	1.20663	EPHA6
21	57860001	57910000	1.20612	BTBD7
1	71600001	71650000	1.20524	DLG1
1	5120001	5170000	1.20483	LOC112446983
12	82280001	82330000	1.20384	LOC112449086
12	82280001	82330000	1.20384	EFNB2
12	82280001	82330000	1.20384	ARGLU1
11	74820001	74870000	1.20205	ITSN2
26	40880001	40930000	1.2017	WDR11
5	38560001	38610000	1.20112	GXYLT1
25	16460001	16510000	1.201	SMG1
25	16460001	16510000	1.201	LOC112444380
14	51560001	51610000	1.20085	LOC112449555
12	82300001	82350000	1.19924	LOC112449087
12	82300001	82350000	1.19924	LOC112449086
12	82300001	82350000	1.19924	ARGLU1
9	52960001	53010000	1.19922	GPR63
3	32180001	32230000	1.19876	LOC107132298
3	32180001	32230000	1.19876	DENND2D
3	32180001	32230000	1.19876	CEPT1
12	82260001	82310000	1.19805	EFNB2
12	82260001	82310000	1.19805	ARGLU1
7	64980001	65030000	1.19793	GRIA1
13	32420001	32470000	1.19727	SLC39A12
4	56880001	56930000	1.19698	IMMP2L
3	58100001	58150000	1.19696	COL24A1
11	86080001	86130000	1.19678	LPIN1
20	32780001	32830000	1.19535	OXCT1
17	8060001	8110000	1.19511	IQCM
11	74880001	74930000	1.19503	ITSN2
11	72280001	72330000	1.19469	ZNF513
11	72280001	72330000	1.19469	SNX17
11	72280001	72330000	1.19469	PPM1G
11	72280001	72330000	1.19469	MPV17
11	72280001	72330000	1.19469	GTF3C2
11	72280001	72330000	1.19469	EIF2B4
7	81200001	81250000	1.19394	RASGRF2
7	81200001	81250000	1.19394	CKMT2
6	113240001	113290000	1.19357	LOC112447170
8	77480001	77530000	1.19343	SLC28A3
22	23660001	23710000	1.19328	CNTN4
3	57680001	57730000	1.19304	ODF2L
9	41540001	41590000	1.19276	LOC112448043
9	41540001	41590000	1.19276	FOXO3
6	63200001	63250000	1.19258	YIPF7
3	58380001	58430000	1.19214	ZNHIT6
3	58380001	58430000	1.19214	LOC101904498
1	43020001	43070000	1.19204	ST3GAL6
7	580001	630000	1.19195	CNOT6
5	118260001	118310000	1.19121	FAM19A5
18	45020001	45070000	1.18929	LOC100138048
2	57740001	57790000	1.18897	LOC104971230
16	2780001	2830000	1.18875	NFASC
16	2780001	2830000	1.18875	CNTN2
1	71560001	71610000	1.18871	DLG1
18	57380001	57430000	1.18861	VSIG10L
18	57380001	57430000	1.18861	LOC786386
18	57380001	57430000	1.18861	IGLON5
18	57380001	57430000	1.18861	ETFB
6	108760001	108810000	1.18852	BOD1L1
17	48800001	48850000	1.18845	TMEM132C
21	58000001	58050000	1.18769	UNC79
18	45060001	45110000	1.18542	LOC100138048
15	59740001	59790000	1.18524	LOC112441583
17	2040001	2090000	1.18499	NPY2R
1	71760001	71810000	1.18489	DLG1
15	53600001	53650000	1.18432	PPME1
15	53600001	53650000	1.18432	P4HA3
14	69020001	69070000	1.18427	TRNAS-AGA
14	69020001	69070000	1.18427	LOC100335729
14	69020001	69070000	1.18427	C14H8orf37
12	48700001	48750000	1.18322	KLF12
9	12300001	12350000	1.18188	KCNQ5
15	680001	730000	1.18168	OR4C15
13	38040001	38090000	1.18084	BANF2
9	45220001	45270000	1.18029	HACE1
16	21740001	21790000	1.17973	RRP15
9	34580001	34630000	1.17954	FRK
9	44680001	44730000	1.17906	PREP
1	64080001	64130000	1.1787	LOC101902067
1	64080001	64130000	1.1787	ARHGAP31
11	74860001	74910000	1.17838	ITSN2
17	43480001	43530000	1.17837	GUCY1B1
17	43480001	43530000	1.17837	ASIC5
21	63200001	63250000	1.17806	LOC112443222
12	82240001	82290000	1.17633	EFNB2
6	86440001	86490000	1.17606	SLC4A4
22	23620001	23670000	1.17396	CNTN4
27	24480001	24530000	1.17345	LOC100848853
9	21760001	21810000	1.17243	LOC107132757
14	67640001	67690000	1.1721	SDC2
8	84180001	84230000	1.17125	IPPK
8	84180001	84230000	1.17125	CENPP
3	58640001	58690000	1.17087	DDAH1
3	57920001	57970000	1.17085	COL24A1
19	13900001	13950000	1.17014	DDX52
15	59720001	59770000	1.1693	LOC112441583
23	47640001	47690000	1.16758	BMP6
2	24780001	24830000	1.16718	DYNC1I2
23	50100001	50150000	1.16616	PRPF4B
23	50100001	50150000	1.16616	LOC112443776
9	41780001	41830000	1.16593	AFG1L
3	58620001	58670000	1.16551	DDAH1
15	77060001	77110000	1.16408	PACSIN3
15	77060001	77110000	1.16408	DDB2
15	77060001	77110000	1.16408	C15H11orf49
15	77060001	77110000	1.16408	ARFGAP2
18	21980001	22030000	1.16388	RPGRIP1L
13	38500001	38550000	1.16378	RBBP9
13	38500001	38550000	1.16378	POLR3F
13	38500001	38550000	1.16378	DZANK1
7	3980001	4030000	1.16269	TM6SF2
7	3980001	4030000	1.16269	SUGP1
7	3980001	4030000	1.16269	NCAN
7	3980001	4030000	1.16269	HAPLN4
12	48720001	48770000	1.16223	KLF12
5	118280001	118330000	1.16205	LOC112446791
5	118280001	118330000	1.16205	FAM19A5
25	16420001	16470000	1.16177	SMG1
25	16420001	16470000	1.16177	RPS15A
25	16420001	16470000	1.16177	ARL6IP1
22	10600001	10650000	1.16147	TRANK1
22	10600001	10650000	1.16147	LOC112443434
25	3180001	3230000	1.16128	LOC112444322
17	56860001	56910000	1.16077	TAOK3
17	56860001	56910000	1.16077	SUDS3
3	29220001	29270000	1.16035	SYT6
17	56840001	56890000	1.16015	TAOK3
17	56840001	56890000	1.16015	SUDS3
5	10880001	10930000	1.15991	PPFIA2
17	8100001	8150000	1.15936	IQCM
11	97540001	97590000	1.15877	ZBTB43
15	77080001	77130000	1.15829	PACSIN3
15	77080001	77130000	1.15829	NR1H3
15	77080001	77130000	1.15829	DDB2
15	77080001	77130000	1.15829	ACP2
29	22540001	22590000	1.15791	ANO5
11	72360001	72410000	1.15778	SLC30A3
11	72360001	72410000	1.15778	DNAJC5G
11	72360001	72410000	1.15778	CAD
6	86220001	86270000	1.15749	MOB1B
6	86220001	86270000	1.15749	LOC112447098
6	86220001	86270000	1.15749	GRSF1
8	84140001	84190000	1.15733	IPPK
8	84140001	84190000	1.15733	ECM2
8	84140001	84190000	1.15733	CENPP
11	74940001	74990000	1.15732	TP53I3
11	74940001	74990000	1.15732	PFN4
11	74940001	74990000	1.15732	LOC104973431
11	74940001	74990000	1.15732	FAM228B
11	74940001	74990000	1.15732	FAM228A
3	56800001	56850000	1.15683	LOC101903905
14	51880001	51930000	1.15646	LOC112449525
14	51880001	51930000	1.15646	LOC101905320
7	66020001	66070000	1.15564	GEMIN5
7	66020001	66070000	1.15564	FAXDC2
7	66020001	66070000	1.15564	CNOT8
1	43200001	43250000	1.15532	LOC112447292
7	65900001	65950000	1.15484	LOC112447463
19	35720001	35770000	1.15436	SPAG9
19	35720001	35770000	1.15436	LOC112442830
2	111240001	111290000	1.15393	LOC112443672
5	7420001	7470000	1.15381	NAV3
17	42600001	42650000	1.15214	LOC112441999
1	71620001	71670000	1.15192	DLG1
16	76320001	76370000	1.15156	CRB1
1	67380001	67430000	1.15144	PDIA5
14	51540001	51590000	1.15106	LOC112449555
22	12160001	12210000	1.14998	SCN10A
9	54320001	54370000	1.14976	MANEA
5	20380001	20430000	1.14942	LOC112446835
5	20380001	20430000	1.14942	LOC101907192
22	25060001	25110000	1.14929	CNTN6
1	71720001	71770000	1.14917	LOC112448377
1	71720001	71770000	1.14917	DLG1
2	99260001	99310000	1.14863	ERBB4
16	28020001	28070000	1.14843	LOC785251
16	28020001	28070000	1.14843	DNAH14
5	26760001	26810000	1.14678	RARG
5	26760001	26810000	1.14678	MFSD5
5	26760001	26810000	1.14678	LOC112446671
5	26760001	26810000	1.14678	ITGB7
7	66000001	66050000	1.14669	LARP1
7	66000001	66050000	1.14669	FAXDC2
7	66000001	66050000	1.14669	CNOT8
22	10560001	10610000	1.14631	TRANK1
6	20001	70000	1.14621	LOC788476
6	20001	70000	1.14621	LOC112447203
12	12000001	12050000	1.14597	VWA8
22	25040001	25090000	1.14537	CNTN6
11	14680001	14730000	1.14497	SPAST
4	110640001	110690000	1.14489	CNTNAP2
5	97300001	97350000	1.14445	DUSP16
5	97300001	97350000	1.14445	BORCS5
2	25380001	25430000	1.1441	TLK1
17	47240001	47290000	1.14409	TMEM132D
11	97560001	97610000	1.14336	ZBTB43
1	15820001	15870000	1.14303	NCAM2
11	72200001	72250000	1.14256	NRBP1
11	72200001	72250000	1.14256	KRTCAP3
11	72200001	72250000	1.14256	IFT172
11	72200001	72250000	1.14256	GCKR
7	69760001	69810000	1.1423	LOC104969238
18	45660001	45710000	1.1422	ZNF792
2	90840001	90890000	1.14212	BMPR2
4	97160001	97210000	1.14144	EXOC4
9	65680001	65730000	1.14118	THEMIS
22	10920001	10970000	1.14032	ITGA9
1	64180001	64230000	1.13981	TMEM39A
1	64180001	64230000	1.13981	ARHGAP31
16	2760001	2810000	1.13964	NFASC
9	28760001	28810000	1.13899	HSF2
5	46500001	46550000	1.13875	LOC100848339
5	46500001	46550000	1.13875	CAND1
16	56760001	56810000	1.13809	TNR
11	27780001	27830000	1.13751	SRBD1
22	6400001	6450000	1.13743	TRNAG-CCC
22	6400001	6450000	1.13743	OSBPL10
22	6400001	6450000	1.13743	LOC112443496
15	66020001	66070000	1.13738	PAMR1
7	940001	990000	1.13639	MAPK9
5	5620001	5670000	1.13633	NAP1L1
14	51520001	51570000	1.13632	LOC112449555
19	35780001	35830000	1.1358	SPAG9
29	34320001	34370000	1.13572	OPCML
10	100120001	100170000	1.13545	SPATA7
10	100120001	100170000	1.13545	PTPN21
1	64100001	64150000	1.13478	ARHGAP31
25	3200001	3250000	1.13475	LOC112444322
25	3200001	3250000	1.13475	ADCY9
14	51620001	51670000	1.13455	LOC112449555
1	19200001	19250000	1.13452	C1H21orf91
10	62620001	62670000	1.13417	SEMA6D
2	13560001	13610000	1.13389	NCKAP1
22	52020001	52070000	1.13348	SMARCC1
11	28080001	28130000	1.13312	PRKCE
3	58580001	58630000	1.13263	LOC101904769
3	58580001	58630000	1.13263	DDAH1
4	48200001	48250000	1.13253	PRKAR2B
8	23880001	23930000	1.13184	MLLT3
25	6480001	6530000	1.1314	RBFOX1
3	58360001	58410000	1.13042	ZNHIT6
3	37100001	37150000	1.13032	TRNAC-GCA
25	1960001	2010000	1.12997	TEDC2
25	1960001	2010000	1.12997	TBC1D24
25	1960001	2010000	1.12997	NTN3
25	1960001	2010000	1.12997	CCNF
3	30520001	30570000	1.12972	LOC509911
24	20720001	20770000	1.1297	FHOD3
17	8080001	8130000	1.12941	IQCM
6	108720001	108770000	1.12911	NKX3-2
6	63320001	63370000	1.12884	LOC104968873
6	63320001	63370000	1.12884	GNPDA2
1	42140001	42190000	1.12869	CRYBG3
3	96260001	96310000	1.12861	AGBL4
7	64820001	64870000	1.12789	GRIA1
7	86960001	87010000	1.12756	RASA1
1	67620001	67670000	1.12748	SEC22A
1	67620001	67670000	1.12748	ADCY5
21	57880001	57930000	1.12679	BTBD7
2	107060001	107110000	1.12661	NHEJ1
27	19300001	19350000	1.12633	PCM1
17	48380001	48430000	1.12605	TMEM132C
20	26180001	26230000	1.12587	ITGA1
6	108740001	108790000	1.12498	NKX3-2
6	108740001	108790000	1.12498	BOD1L1
5	40080001	40130000	1.12396	CNTN1
14	69040001	69090000	1.12312	TRNAS-AGA
14	69040001	69090000	1.12312	LOC100335729
14	69040001	69090000	1.12312	C14H8orf37
29	22500001	22550000	1.1216	SLC17A6
7	65740001	65790000	1.12095	HAND1
9	45180001	45230000	1.12057	HACE1
7	840001	890000	1.12052	TRNAH-AUG
7	840001	890000	1.12052	GFPT2
11	28020001	28070000	1.1192	SRBD1
29	12120001	12170000	1.11858	DLG2
11	74840001	74890000	1.11722	ITSN2
4	110780001	110830000	1.11586	CNTNAP2
7	600001	650000	1.11543	CNOT6
7	65860001	65910000	1.11533	LOC112447463
9	12280001	12330000	1.1153	KCNQ5
27	19220001	19270000	1.11513	PCM1
27	19220001	19270000	1.11513	ASAH1
17	48480001	48530000	1.11503	TMEM132C
6	86480001	86530000	1.11488	SLC4A4
3	83280001	83330000	1.11446	KANK4
4	73180001	73230000	1.11374	ZNF804B
4	73180001	73230000	1.11374	TRNAC-GCA
16	76300001	76350000	1.11289	CRB1
18	16980001	17030000	1.11241	N4BP1
1	71700001	71750000	1.11167	LOC112448377
1	71700001	71750000	1.11167	DLG1
11	15360001	15410000	1.11139	TTC27
9	28700001	28750000	1.11111	SERINC1
9	28700001	28750000	1.11111	LOC112448026
5	74020001	74070000	1.11072	RBFOX2
26	18800001	18850000	1.11054	PI4K2A
26	18800001	18850000	1.11054	MORN4
26	18800001	18850000	1.11054	LOC104975960
26	18800001	18850000	1.11054	AVPI1
8	104260001	104310000	1.11042	TNC
29	22520001	22570000	1.11032	ANO5
17	45060001	45110000	1.11022	MIR6520
17	45060001	45110000	1.11022	LOC112442094
17	45060001	45110000	1.11022	EP400
7	95920001	95970000	1.11003	LOC104968993
2	97640001	97690000	1.10991	UNC80
2	111260001	111310000	1.10939	LOC112443672
5	97280001	97330000	1.1092	DUSP16
6	113200001	113250000	1.10916	BLOC1S4
11	14660001	14710000	1.10847	SPAST
11	14660001	14710000	1.10847	DPY30
22	52000001	52050000	1.10725	SMARCC1
4	110480001	110530000	1.10667	CNTNAP2
1	15760001	15810000	1.10652	NCAM2
11	27620001	27670000	1.10645	LOC112448957
3	56740001	56790000	1.10608	LOC101903905
23	50080001	50130000	1.10604	PRPF4B
23	50080001	50130000	1.10604	FAM217A
19	35640001	35690000	1.10561	SPAG9
17	48580001	48630000	1.10549	TMEM132C
1	64200001	64250000	1.10479	TMEM39A
1	64200001	64250000	1.10479	POGLUT1
1	64200001	64250000	1.10479	ARHGAP31
12	11740001	11790000	1.10285	VWA8
2	25400001	25450000	1.10281	TLK1
2	25400001	25450000	1.10281	LOC112442554
21	58020001	58070000	1.10244	UNC79
11	15340001	15390000	1.1024	TTC27
10	59040001	59090000	1.1021	LOC112448484
17	45000001	45050000	1.10176	NOC4L
17	45000001	45050000	1.10176	EP400
17	45000001	45050000	1.10176	DDX51
1	26120001	26170000	1.10175	ROBO1
10	100100001	100150000	1.10139	SPATA7
22	23640001	23690000	1.10127	CNTN4
13	76060001	76110000	1.10108	NCOA3
16	49540001	49590000	1.101	PRDM16
16	49540001	49590000	1.101	ARHGEF16
10	8820001	8870000	1.10091	TBCA
1	2480001	2530000	1.10042	OLIG1
1	2480001	2530000	1.10042	LOC100848368
17	10460001	10510000	1.10015	TMEM184C
17	10460001	10510000	1.10015	PRMT9
26	19100001	19150000	1.09994	CRTAC1
20	50560001	50610000	1.09916	TRNAC-GCA
25	2920001	2970000	1.09864	SLX4
25	2920001	2970000	1.09864	NLRC3
25	2920001	2970000	1.09864	CLUAP1
1	64300001	64350000	1.0986	PLA1A
1	64300001	64350000	1.0986	LOC112447304
1	64300001	64350000	1.0986	CD80
1	64300001	64350000	1.0986	ADPRH
4	97880001	97930000	1.09819	LRGUK
4	97880001	97930000	1.09819	LOC101902920
16	28580001	28630000	1.09815	ENAH
17	47180001	47230000	1.09778	TMEM132D
12	12020001	12070000	1.09768	VWA8
25	16520001	16570000	1.09768	SMG1
5	39420001	39470000	1.09719	PDZRN4
12	48680001	48730000	1.0967	KLF12
11	44820001	44870000	1.09571	SULT1C4
11	44820001	44870000	1.09571	LOC100300896
11	44820001	44870000	1.09571	GCC2
2	72940001	72990000	1.09459	TFCP2L1
25	16540001	16590000	1.09454	SMG1
12	48740001	48790000	1.09409	KLF12
15	9180001	9230000	1.09381	CNTN5
15	82880001	82930000	1.09357	OR10V1
15	82880001	82930000	1.09357	LOC101907407
7	95260001	95310000	1.09357	ELL2
8	9640001	9690000	1.09352	LOC104972888
8	9640001	9690000	1.09352	LOC101907653
8	9640001	9690000	1.09352	HMBOX1
17	44980001	45030000	1.09262	NOC4L
17	44980001	45030000	1.09262	DDX51
8	103980001	104030000	1.09172	TNFSF15
8	103980001	104030000	1.09172	LOC112447847
9	54300001	54350000	1.09159	MANEA
16	27480001	27530000	1.09076	NVL
16	27480001	27530000	1.09076	LOC101905510
16	27480001	27530000	1.09076	CNIH4
1	41700001	41750000	1.09042	EPHA6
14	80480001	80530000	1.08976	LOC107133137
11	27760001	27810000	1.08868	SRBD1
14	68900001	68950000	1.08866	LOC112449544
14	81760001	81810000	1.08847	MTBP
14	81760001	81810000	1.08847	MRPL13
9	44700001	44750000	1.08827	PREP
7	81580001	81630000	1.08754	SSBP2
25	1980001	2030000	1.08719	TBC1D24
25	1980001	2030000	1.08719	ATP6V0C
25	1980001	2030000	1.08719	AMDHD2
11	27860001	27910000	1.08695	SRBD1
3	70720001	70770000	1.08658	LRRIQ3
17	47220001	47270000	1.08649	TMEM132D
24	22520001	22570000	1.08581	TRNAC-GCA
24	22520001	22570000	1.08581	DTNA
8	23440001	23490000	1.08565	FOCAD
11	13480001	13530000	1.08525	VAX2
11	13480001	13530000	1.08525	LOC112448754
11	13480001	13530000	1.08525	ATP6V1B1
16	28300001	28350000	1.08498	DNAH14
1	41960001	42010000	1.08428	EPHA6
22	12540001	12590000	1.08394	LOC112443480
22	12540001	12590000	1.08394	CX3CR1
5	39380001	39430000	1.08128	PDZRN4
25	2900001	2950000	1.08106	NLRC3
25	2900001	2950000	1.08106	CLUAP1
7	400001	450000	1.08082	LOC100125913
5	39620001	39670000	1.08069	PDZRN4
24	17300001	17350000	1.08035	TRNAK-UUU
26	19080001	19130000	1.08002	CRTAC1
18	8720001	8770000	1.07947	MPHOSPH6
10	80100001	80150000	1.07899	RAD51B
15	54740001	54790000	1.0789	SERPINH1
15	54740001	54790000	1.0789	MAP6
15	54740001	54790000	1.0789	LOC101905131
19	15460001	15510000	1.07851	TMEM132E
4	48160001	48210000	1.07839	PRKAR2B
12	85340001	85390000	1.07811	LOC112449092
12	85340001	85390000	1.07811	LOC112449091
12	85340001	85390000	1.07811	ANKRD10
1	67400001	67450000	1.07769	PDIA5
15	55400001	55450000	1.0773	UVRAG
8	104020001	104070000	1.0772	LOC112447847
14	16440001	16490000	1.07605	WDYHV1
14	16440001	16490000	1.07605	ATAD2
4	97260001	97310000	1.07564	LOC112446421
4	97260001	97310000	1.07564	EXOC4
20	25460001	25510000	1.07527	NDUFS4
16	76580001	76630000	1.07464	DENND1B
11	104860001	104910000	1.07443	WDR5
11	104860001	104910000	1.07443	LOC112448934
26	18420001	18470000	1.07413	SLIT1
9	87780001	87830000	1.07409	PLEKHG1
11	28000001	28050000	1.07399	SRBD1
1	71740001	71790000	1.07381	LOC112448377
1	71740001	71790000	1.07381	DLG1
1	5180001	5230000	1.07378	LOC618359
1	5180001	5230000	1.07378	LOC112446985
16	2740001	2790000	1.07369	NFASC
16	2740001	2790000	1.07369	LOC104974360
7	820001	870000	1.07352	GFPT2
9	44900001	44950000	1.07344	LOC112448050
9	44900001	44950000	1.07344	LIN28B
9	44900001	44950000	1.07344	BVES
7	81240001	81290000	1.07327	RASGRF2
7	81240001	81290000	1.07327	CKMT2
21	49320001	49370000	1.07306	LOC104975415
29	26140001	26190000	1.0729	UEVLD
3	32220001	32270000	1.07277	DENND2D
3	32220001	32270000	1.07277	CEPT1
7	81220001	81270000	1.07223	RASGRF2
7	81220001	81270000	1.07223	CKMT2
17	8180001	8230000	1.07134	IQCM
5	23840001	23890000	1.07103	LOC112446656
18	16960001	17010000	1.07099	N4BP1
4	15780001	15830000	1.07092	UMAD1
9	23720001	23770000	1.07079	C9H6orf58
22	25140001	25190000	1.07032	CNTN6
1	32820001	32870000	1.07021	CADM2
8	103780001	103830000	1.07007	TMEM268
8	103780001	103830000	1.07007	LOC112447845
8	103780001	103830000	1.07007	ATP6V1G1
27	37880001	37930000	1.06996	CSGALNACT1
22	54240001	54290000	1.06921	ZDHHC3
22	54240001	54290000	1.06921	TMEM42
7	95220001	95270000	1.06892	ELL2
1	41660001	41710000	1.06859	EPHA6
4	115980001	116030000	1.06849	DPP6
18	45740001	45790000	1.0683	SCN1B
18	45740001	45790000	1.0683	HPN
18	45740001	45790000	1.0683	GRAMD1A
10	5360001	5410000	1.06742	CPLX2
11	26140001	26190000	1.06734	LRPPRC
11	26140001	26190000	1.06734	LOC112448916
18	46040001	46090000	1.06723	FFAR3
18	46040001	46090000	1.06723	FFAR1
18	46040001	46090000	1.06723	CD22
7	380001	430000	1.06687	LOC100125913
1	67200001	67250000	1.06686	SEMA5B
1	67200001	67250000	1.06686	DIRC2
16	27420001	27470000	1.06641	NVL
9	23000001	23050000	1.06624	DOPEY1
4	110760001	110810000	1.06607	CNTNAP2
5	74040001	74090000	1.06605	RBFOX2
2	13580001	13630000	1.06596	NCKAP1
27	37900001	37950000	1.06583	CSGALNACT1
20	40080001	40130000	1.06572	ADAMTS12
6	43500001	43550000	1.06544	PPARGC1A
6	41120001	41170000	1.06542	KCNIP4
17	48600001	48650000	1.06525	TMEM132C
25	40020001	40070000	1.06525	SDK1
26	18640001	18690000	1.0651	ZDHHC16
26	18640001	18690000	1.0651	PGAM1
26	18640001	18690000	1.0651	MMS19
26	18640001	18690000	1.0651	LOC112444558
26	18640001	18690000	1.0651	EXOSC1
2	98860001	98910000	1.06494	LOC101906862
3	23680001	23730000	1.06481	ZNF697
3	23680001	23730000	1.06481	HSD3B1
3	23680001	23730000	1.06481	HAO2
21	57900001	57950000	1.06477	BTBD7
27	24440001	24490000	1.06474	PRAG1
27	24440001	24490000	1.06474	LOC100848853
3	58660001	58710000	1.06445	DDAH1
18	48480001	48530000	1.06433	TRNAE-CUC
18	48480001	48530000	1.06433	LGALS7B
18	48480001	48530000	1.06433	LGALS7
18	48480001	48530000	1.06433	CAPN12
9	26380001	26430000	1.06407	NKAIN2
14	67680001	67730000	1.06396	SDC2
4	25120001	25170000	1.06322	BZW2
4	25120001	25170000	1.06322	ANKMY2
6	95280001	95330000	1.06295	CFAP299
7	65980001	66030000	1.06196	LARP1
7	65980001	66030000	1.06196	FAXDC2
17	43380001	43430000	1.06176	TDO2
17	43380001	43430000	1.06176	LOC112442123
17	43380001	43430000	1.06176	CTSO
12	11760001	11810000	1.06082	VWA8
12	85360001	85410000	1.06078	LOC112449092
12	85360001	85410000	1.06078	LOC112449091
7	95240001	95290000	1.06075	ELL2
14	53880001	53930000	1.06023	LOC112449636
1	70700001	70750000	1.06008	TFRC
5	118480001	118530000	1.05952	FAM19A5
28	6120001	6170000	1.05856	PCNX2
9	22960001	23010000	1.05848	DOPEY1
12	69820001	69870000	1.0583	LOC104973089
13	77520001	77570000	1.05763	KCNB1
27	19340001	19390000	1.0569	PCM1
27	19340001	19390000	1.0569	MIR2398
27	19340001	19390000	1.0569	FGL1
19	18140001	18190000	1.05674	SUZ12
19	18140001	18190000	1.05674	CRLF3
5	46480001	46530000	1.0556	LOC100848339
5	46480001	46530000	1.0556	CAND1
17	48460001	48510000	1.05541	TMEM132C
16	27440001	27490000	1.055	NVL
16	28520001	28570000	1.05499	ENAH
13	71420001	71470000	1.05377	PTPRT
5	4740001	4790000	1.05359	LOC112446641
5	4740001	4790000	1.05359	CAPS2
10	79360001	79410000	1.05341	TMEM229B
10	79360001	79410000	1.05341	PLEKHH1
22	11720001	11770000	1.0532	SLC22A14
22	11720001	11770000	1.0532	SLC22A13
22	11720001	11770000	1.0532	OXSR1
22	11720001	11770000	1.0532	LOC104975492
5	10920001	10970000	1.05309	PPFIA2
25	3160001	3210000	1.05306	LOC112444322
25	3160001	3210000	1.05306	CREBBP
6	103620001	103670000	1.05262	TRNAG-CCC
6	103620001	103670000	1.05262	EVC2
8	79140001	79190000	1.05241	NAA35
9	33500001	33550000	1.05212	VGLL2
6	43360001	43410000	1.0518	PPARGC1A
9	22180001	22230000	1.05089	TPBG
9	22180001	22230000	1.05089	LOC112448018
9	21240001	21290000	1.05054	LOC104972971
9	40000001	40050000	1.05021	WASF1
9	40000001	40050000	1.05021	METTL24
9	40000001	40050000	1.05021	CDC40
22	23580001	23630000	1.0502	CNTN4
8	79120001	79170000	1.05002	NAA35
10	10940001	10990000	1.04971	MTX3
10	10940001	10990000	1.04971	LOC112448364
6	88240001	88290000	1.04957	ANKRD17
1	71680001	71730000	1.04947	DLG1
3	58680001	58730000	1.04943	DDAH1
11	27800001	27850000	1.04942	SRBD1
15	44860001	44910000	1.04935	LOC782678
15	44860001	44910000	1.04935	LOC782645
15	44860001	44910000	1.04935	LOC531779
1	41680001	41730000	1.04934	EPHA6
5	18960001	19010000	1.04814	LOC107132456
14	16500001	16550000	1.04794	ZHX1
2	13540001	13590000	1.04766	NCKAP1
2	118500001	118550000	1.04738	LOC112443144
2	118500001	118550000	1.04738	CAB39
16	28600001	28650000	1.04732	ENAH
1	26160001	26210000	1.04727	ROBO1
9	21200001	21250000	1.04721	LOC104972971
29	34380001	34430000	1.04715	OPCML
29	12060001	12110000	1.04684	DLG2
26	18600001	18650000	1.04675	RRP12
26	18600001	18650000	1.04675	PGAM1
7	81620001	81670000	1.04672	SSBP2
7	65880001	65930000	1.04652	LOC112447463
16	2800001	2850000	1.04643	NFASC
16	2800001	2850000	1.04643	CNTN2
1	67640001	67690000	1.04637	SEC22A
1	67640001	67690000	1.04637	ADCY5
2	118020001	118070000	1.04549	SLC16A14
2	118020001	118070000	1.04549	LOC112443688
2	118020001	118070000	1.04549	FBXO36
5	50360001	50410000	1.04542	AVPR1A
5	83780001	83830000	1.04532	SSPN
5	83780001	83830000	1.04532	MIR2436
5	83780001	83830000	1.04532	LOC107132515
5	83780001	83830000	1.04532	BHLHE41
17	47400001	47450000	1.04531	TMEM132D
20	40240001	40290000	1.0444	ADAMTS12
24	47940001	47990000	1.04411	ZBTB7C
4	115960001	116010000	1.04402	DPP6
3	25100001	25150000	1.04401	SPAG17
5	39400001	39450000	1.04365	PDZRN4
25	19180001	19230000	1.04365	LOC524391
16	38200001	38250000	1.04351	PRRX1
14	68840001	68890000	1.04322	LOC112449544
14	80400001	80450000	1.04289	LOC784458
6	78180001	78230000	1.04273	LOC112447161
4	110880001	110930000	1.04272	CNTNAP2
14	67920001	67970000	1.04264	PTDSS1
14	67920001	67970000	1.04264	MTERF3
5	35040001	35090000	1.0423	ANO6
5	118500001	118550000	1.04223	LOC112446788
22	23600001	23650000	1.04192	CNTN4
3	57960001	58010000	1.04186	COL24A1
16	61300001	61350000	1.0417	CEP350
14	80500001	80550000	1.04164	LOC107133137
6	59780001	59830000	1.04159	APBB2
8	104000001	104050000	1.04108	LOC112447847
14	16540001	16590000	1.04083	ZHX1
14	16540001	16590000	1.04083	FAM83A
14	16540001	16590000	1.04083	C14H8orf76
8	64380001	64430000	1.04042	LOC101908166
22	6340001	6390000	1.04037	OSBPL10
8	4440001	4490000	1.04034	GALNTL6
8	99020001	99070000	1.04026	PTPN3
13	37840001	37890000	1.04008	LOC112449282
13	37840001	37890000	1.04008	LOC112449281
13	37840001	37890000	1.04008	BFSP1
9	68060001	68110000	1.03991	LOC104969589
2	24760001	24810000	1.03925	DYNC1I2
18	19140001	19190000	1.03877	CYLD
3	57360001	57410000	1.03863	TRNAC-GCA
3	57360001	57410000	1.03863	LOC784768
3	57360001	57410000	1.03863	LOC112446001
9	87760001	87810000	1.03855	PLEKHG1
19	13860001	13910000	1.03799	SYNRG
19	13860001	13910000	1.03799	DDX52
2	107040001	107090000	1.03785	NHEJ1
2	118520001	118570000	1.03764	CAB39
15	55440001	55490000	1.03746	UVRAG
22	12200001	12250000	1.03732	SCN11A
10	80120001	80170000	1.03725	RAD51B
10	62600001	62650000	1.03706	SEMA6D
2	97660001	97710000	1.03678	UNC80
6	88260001	88310000	1.03677	ANKRD17
5	20860001	20910000	1.03656	EPYC
5	38540001	38590000	1.03645	YAF2
5	38540001	38590000	1.03645	GXYLT1
18	60700001	60750000	1.03594	ZNF331
18	60700001	60750000	1.03594	LOC112442373
18	60700001	60750000	1.03594	LOC100139104
25	6500001	6550000	1.0359	RBFOX1
1	43040001	43090000	1.03582	ST3GAL6
14	16520001	16570000	1.0352	ZHX1
14	16520001	16570000	1.0352	C14H8orf76
18	8400001	8450000	1.0347	PLCG2
11	14820001	14870000	1.03461	NLRC4
9	80380001	80430000	1.03423	HIVEP2
17	12740001	12790000	1.03403	SMAD1
17	12740001	12790000	1.03403	MIR2284G
2	25360001	25410000	1.03277	TLK1
13	77040001	77090000	1.03255	LOC112449387
15	66740001	66790000	1.03248	PRR5L
15	66740001	66790000	1.03248	COMMD9
8	23780001	23830000	1.03162	MLLT3
16	56720001	56770000	1.03152	TNR
1	58600001	58650000	1.03146	ZDHHC23
1	58600001	58650000	1.03146	GRAMD1C
1	58600001	58650000	1.03146	CCDC191
15	700001	750000	1.03116	OR4C15
15	55420001	55470000	1.03097	UVRAG
8	106340001	106390000	1.03072	LOC112447849
8	106340001	106390000	1.03072	ASTN2
2	6840001	6890000	1.03017	LOC100848294
3	17720001	17770000	1.03008	LOC783113
3	17720001	17770000	1.03008	LOC507527
3	17720001	17770000	1.03008	LOC100848648
4	47960001	48010000	1.03005	PIK3CG
4	47960001	48010000	1.03005	LOC104972036
16	28500001	28550000	1.0299	LOC112441821
16	28500001	28550000	1.0299	LOC104974401
16	28500001	28550000	1.0299	ENAH
5	10900001	10950000	1.02954	PPFIA2
6	88280001	88330000	1.02903	ANKRD17
2	107440001	107490000	1.02877	TMEM198
2	107440001	107490000	1.02877	OBSL1
2	107440001	107490000	1.02877	CHPF
2	107440001	107490000	1.02877	ASIC4
6	94980001	95030000	1.02851	CFAP299
5	39780001	39830000	1.02848	CNTN1
16	28640001	28690000	1.02809	ENAH
26	19060001	19110000	1.02808	CRTAC1
2	111720001	111770000	1.02762	SCG2
9	88400001	88450000	1.02748	ZBTB2
9	88400001	88450000	1.02748	RMND1
9	88400001	88450000	1.02748	MIR2285E-2
9	88400001	88450000	1.02748	AKAP12
19	35700001	35750000	1.0271	SPAG9
19	35700001	35750000	1.0271	LOC112442830
24	53860001	53910000	1.0268	LOC101904580
11	14220001	14270000	1.02661	XDH
3	83260001	83310000	1.0264	KANK4
9	21220001	21270000	1.02637	LOC104972971
4	56900001	56950000	1.02597	IMMP2L
14	67660001	67710000	1.02583	SDC2
18	45040001	45090000	1.0255	LOC100138048
20	40220001	40270000	1.02518	ADAMTS12
4	84820001	84870000	1.02501	KCND2
17	56960001	57010000	1.02485	TAOK3
17	56940001	56990000	1.02476	TAOK3
12	11780001	11830000	1.0247	VWA8
1	40980001	41030000	1.02469	EPHA6
28	5960001	6010000	1.02345	PCNX2
7	660001	710000	1.02317	CNOT6
8	104240001	104290000	1.02296	TNC
15	54720001	54770000	1.02284	SERPINH1
15	54720001	54770000	1.02284	MAP6
15	54720001	54770000	1.02284	LOC101905131
17	46340001	46390000	1.02259	STX2
17	46340001	46390000	1.02259	RIMBP2
15	40320001	40370000	1.02204	PARVA
15	40320001	40370000	1.02204	MICAL2
2	72740001	72790000	1.02189	GLI2
1	41100001	41150000	1.02185	EPHA6
17	56920001	56970000	1.02151	TAOK3
10	60360001	60410000	1.0207	ATP8B4
19	10220001	10270000	1.02069	GDPD1
4	44100001	44150000	1.02064	FBXL13
4	44100001	44150000	1.02064	FAM185A
28	29080001	29130000	1.02056	P4HA1
28	29080001	29130000	1.02056	LOC112444776
8	79200001	79250000	1.02033	NAA35
9	39980001	40030000	1.01993	METTL24
9	39980001	40030000	1.01993	CDC40
11	72180001	72230000	1.01977	IFT172
11	72180001	72230000	1.01977	GCKR
11	72180001	72230000	1.01977	FNDC4
22	12460001	12510000	1.01967	XIRP1
22	12460001	12510000	1.01967	TTC21A
22	12460001	12510000	1.01967	LOC112443479
22	12460001	12510000	1.01967	CSRNP1
11	13460001	13510000	1.01943	VAX2
11	13460001	13510000	1.01943	LOC112448754
11	13460001	13510000	1.01943	ATP6V1B1
25	3620001	3670000	1.01933	HMOX2
25	3620001	3670000	1.01933	CDIP1
19	760001	810000	1.01904	CA10
24	7560001	7610000	1.01888	DOK6
18	21720001	21770000	1.01886	CHD9
7	81540001	81590000	1.01829	SSBP2
14	67900001	67950000	1.01824	PTDSS1
4	46760001	46810000	1.01819	ATXN7L1
14	80520001	80570000	1.01814	LOC107133137
1	43180001	43230000	1.01768	LOC112447292
1	43180001	43230000	1.01768	DCBLD2
8	104040001	104090000	1.01736	TNFSF8
3	58700001	58750000	1.01721	DDAH1
25	3220001	3270000	1.01721	ADCY9
2	118580001	118630000	1.01659	CAB39
19	15500001	15550000	1.01624	TMEM132E
5	20440001	20490000	1.01619	LOC100848024
26	18660001	18710000	1.01613	ZDHHC16
26	18660001	18710000	1.01613	MMS19
26	18660001	18710000	1.01613	LOC112444558
26	18660001	18710000	1.01613	EXOSC1
2	118540001	118590000	1.01592	CAB39
5	7400001	7450000	1.01559	NAV3
17	56880001	56930000	1.01539	TAOK3
13	32440001	32490000	1.0148	SLC39A12
6	95300001	95350000	1.01417	CFAP299
7	64940001	64990000	1.0138	GRIA1
15	59700001	59750000	1.01375	LOC112441583
8	84120001	84170000	1.0133	ECM2
8	84120001	84170000	1.0133	CENPP
17	47340001	47390000	1.01237	TMEM132D
27	19360001	19410000	1.01225	FGL1
3	56700001	56750000	1.01179	LOC112445999
3	56700001	56750000	1.01179	LMO4
15	3200001	3250000	1.01175	CASP1
22	24920001	24970000	1.01127	CNTN6
8	104280001	104330000	1.0111	TNC
9	86660001	86710000	1.01081	ZC3H12D
3	58460001	58510000	1.01023	LOC101904769
3	58460001	58510000	1.01023	CYR61
10	80320001	80370000	1.0102	RAD51B
17	43600001	43650000	1.01018	GUCY1A1
9	23760001	23810000	1.01004	SOGA3
9	23760001	23810000	1.01004	C9H6orf58
19	18160001	18210000	1.00957	SUZ12
21	6300001	6350000	1.00954	ADAMTS17
9	80540001	80590000	1.00906	AIG1
23	48060001	48110000	1.00892	RREB1
2	90720001	90770000	1.00848	SUMO1
2	90720001	90770000	1.00848	LOC112443644
2	90720001	90770000	1.00848	KIAA2012
4	97860001	97910000	1.00843	LRGUK
4	97860001	97910000	1.00843	LOC101902920
10	5660001	5710000	1.00838	SFXN1
18	17000001	17050000	1.00801	N4BP1
28	13640001	13690000	1.00751	RASGEF1A
14	16460001	16510000	1.00733	ATAD2
28	29240001	29290000	1.00721	FAM149B1
28	29240001	29290000	1.00721	DNAJC9
2	24160001	24210000	1.00707	ITGA6
19	56340001	56390000	1.00707	SLC16A5
19	56340001	56390000	1.00707	LOC526787
19	56340001	56390000	1.00707	LOC112442722
19	56340001	56390000	1.00707	LOC112442720
19	56340001	56390000	1.00707	KCTD2
2	23740001	23790000	1.00697	RAPGEF4
3	32080001	32130000	1.00693	LOC112445975
3	32080001	32130000	1.00693	LOC104971588
3	32080001	32130000	1.00693	CHIA
6	1	50000	1.00691	LOC788476
15	55280001	55330000	1.00687	UVRAG
28	6140001	6190000	1.00664	PCNX2
24	23840001	23890000	1.00623	CCDC178
2	107080001	107130000	1.00587	SLC23A3
2	107080001	107130000	1.00587	RETREG2
2	107080001	107130000	1.00587	NHEJ1
2	107080001	107130000	1.00587	CNPPD1
22	24040001	24090000	1.00577	CNTN4
9	53000001	53050000	1.00571	GPR63
7	17000001	17050000	1.00569	RAB11B
7	17000001	17050000	1.00569	44257
7	17000001	17050000	1.00569	ANGPTL4
7	65940001	65990000	1.00524	LARP1
9	34620001	34670000	1.00521	FRK
9	28740001	28790000	1.00507	SERINC1
9	28740001	28790000	1.00507	HSF2
10	62640001	62690000	1.00481	TRNAH-AUG
10	62640001	62690000	1.00481	SEMA6D
11	27540001	27590000	1.00467	TRNAC-GCA
9	87740001	87790000	1.00452	PLEKHG1
9	87740001	87790000	1.00452	LOC112448078
18	48460001	48510000	1.0045	TRNAE-CUC
18	48460001	48510000	1.0045	LGALS7
18	48460001	48510000	1.0045	CAPN12
18	48460001	48510000	1.0045	ACTN4
9	83660001	83710000	1.00446	GRM1
10	39840001	39890000	1.00429	MDGA2
22	7840001	7890000	1.00428	CLASP2
6	46020001	46070000	1.00395	TBC1D19
17	58800001	58850000	1.00395	MED13L
7	65640001	65690000	1.00388	GALNT10
5	7440001	7490000	1.00372	NAV3
6	50180001	50230000	1.0034	PCDH7
15	53620001	53670000	1.00331	PPME1
15	53620001	53670000	1.00331	P4HA3
5	83680001	83730000	1.00287	SSPN
1	124800001	124850000	1.00262	LOC112448367
10	43920001	43970000	1.00258	TRIM9
29	11940001	11990000	1.00238	DLG2
7	81260001	81310000	1.00227	ZCCHC9
7	81260001	81310000	1.00227	CKMT2
2	99520001	99570000	1.00209	ERBB4
16	76340001	76390000	1.00208	CRB1
12	82320001	82370000	1.00136	LOC112449087
12	82320001	82370000	1.00136	LOC112449086
12	82320001	82370000	1.00136	ARGLU1
9	45240001	45290000	1.00114	LOC112448052
9	45240001	45290000	1.00114	HACE1
22	11700001	11750000	1.00109	SLC22A14
22	11700001	11750000	1.00109	SLC22A13
22	11700001	11750000	1.00109	OXSR1
25	16500001	16550000	1.00093	SMG1
25	16500001	16550000	1.00093	LOC112444380
6	18200001	18250000	1.00055	DKK2
4	110660001	110710000	1.00047	CNTNAP2
9	80400001	80450000	1.00016	HIVEP2
9	21700001	21750000	1.0001	LOC107132757
9	21700001	21750000	1.0001	LOC101906475
4	46780001	46830000	0.999934	ATXN7L1
6	87660001	87710000	0.999878	ADAMTS3
3	56840001	56890000	0.999734	LOC112446095
2	79720001	79770000	0.999464	TRNAC-GCA
1	71460001	71510000	0.999226	MELTF
16	23640001	23690000	0.99902	RAB3GAP2
16	23640001	23690000	0.99902	MIR664B
16	23620001	23670000	0.998667	RAB3GAP2
16	23620001	23670000	0.998667	IARS2
25	18520001	18570000	0.998554	REXO5
25	18520001	18570000	0.998554	ERI2
25	18520001	18570000	0.998554	ACSM3
15	55260001	55310000	0.99836	UVRAG
1	66720001	66770000	0.997122	ILDR1
1	66720001	66770000	0.997122	CASR
7	920001	970000	0.996898	MAPK9
18	44720001	44770000	0.996831	KIAA0355
25	19160001	19210000	0.995519	LOC524391
11	14720001	14770000	0.995094	SPAST
11	14720001	14770000	0.995094	SLC30A6
24	32460001	32510000	0.994964	OSBPL1A
24	32460001	32510000	0.994964	LOC112444241

## Sheet: Table S9
Table S9. A summary of genes from XPEHH(Weining Vs. Wannan_Wenshan)
Chrom	Starting position	Ending position	XPEHH	Gene
24	32500001	32550000	3.32	OSBPL1A
24	32500001	32550000	3.32	CABYR
9	22880001	22930000	3.3	UBE3D
9	22880001	22930000	3.3	UBE3D
9	22860001	22910000	3.26	UBE3D
9	22860001	22910000	3.26	UBE3D
24	32480001	32530000	3.25	OSBPL1A
24	32480001	32530000	3.25	LOC112444241
16	44880001	44930000	3.25	RERE
10	90640001	90690000	3.25	NRXN3
24	32580001	32630000	3.22	TTC39C
10	90620001	90670000	3.21	NRXN3
7	87000001	87050000	3.19	RASA1
7	87000001	87050000	3.19	CCNH
24	32560001	32610000	3.18	TTC39C
2	84940001	84990000	3.16	HECW2
24	8460001	8510000	3.15	TMX3
7	86980001	87030000	3.1	RASA1
9	22900001	22950000	3.09	UBE3D
9	22900001	22950000	3.09	UBE3D
2	84920001	84970000	3.09	HECW2
7	87020001	87070000	3.08	RASA1
7	87020001	87070000	3.08	CCNH
10	90660001	90710000	3.07	NRXN3
4	9840001	9890000	3.04	RBM48
4	9840001	9890000	3.04	PEX1
4	9840001	9890000	3.04	LOC524650
16	44860001	44910000	3.04	RERE
11	14680001	14730000	3.04	SPAST
16	44900001	44950000	3.03	RERE
7	86960001	87010000	3.02	RASA1
11	14700001	14750000	3.02	SPAST
11	14620001	14670000	3	MEMO1
11	14620001	14670000	3	DPY30
8	96980001	97030000	2.98	RAD23B
2	64300001	64350000	2.98	NCKAP5
18	57380001	57430000	2.98	VSIG10L
18	57380001	57430000	2.98	LOC786386
18	57380001	57430000	2.98	IGLON5
18	57380001	57430000	2.98	ETFB
2	84800001	84850000	2.97	HECW2
24	8440001	8490000	2.97	TMX3
11	14600001	14650000	2.97	MEMO1
7	86940001	86990000	2.96	RASA1
4	9800001	9850000	2.95	TRNAG-CCC
4	9800001	9850000	2.95	PEX1
7	86920001	86970000	2.94	RASA1
4	9820001	9870000	2.94	TRNAG-CCC
4	9820001	9870000	2.94	PEX1
4	99280001	99330000	2.93	CNOT4
22	54180001	54230000	2.93	ZDHHC3
22	54180001	54230000	2.93	LOC100847326
22	54180001	54230000	2.93	EXOSC7
18	25340001	25390000	2.93	CX3CL1
18	25340001	25390000	2.93	CCL22
22	54200001	54250000	2.92	ZDHHC3
22	54200001	54250000	2.92	EXOSC7
18	57400001	57450000	2.92	VSIG10L
18	57400001	57450000	2.92	NKG7
18	57400001	57450000	2.92	LIM2
18	57400001	57450000	2.92	IGLON5
18	57400001	57450000	2.92	ETFB
18	57400001	57450000	2.92	CLDND2
21	31880001	31930000	2.91	SCAPER
4	99260001	99310000	2.9	CNOT4
21	31860001	31910000	2.89	SCAPER
21	31720001	31770000	2.89	SCAPER
2	64320001	64370000	2.87	NCKAP5
4	99240001	99290000	2.86	CNOT4
3	9180001	9230000	2.86	LOC112445930
24	32520001	32570000	2.86	TTC39C
24	32520001	32570000	2.86	OSBPL1A
24	32520001	32570000	2.86	CABYR
24	32460001	32510000	2.86	OSBPL1A
24	32460001	32510000	2.86	LOC112444241
18	25380001	25430000	2.86	CX3CL1
18	25380001	25430000	2.86	CCL17
11	14660001	14710000	2.86	SPAST
11	14660001	14710000	2.86	DPY30
2	84820001	84870000	2.85	HECW2
18	25360001	25410000	2.85	CX3CL1
18	25360001	25410000	2.85	CCL22
17	12700001	12750000	2.85	SMAD1
11	14580001	14630000	2.84	MEMO1
9	22920001	22970000	2.83	UBE3D
9	22920001	22970000	2.83	UBE3D
9	22920001	22970000	2.83	DOPEY1
9	22920001	22970000	2.83	DOPEY1
9	22780001	22830000	2.83	UBE3D
9	22780001	22830000	2.83	UBE3D
9	22780001	22830000	2.83	LOC112448019
9	22780001	22830000	2.83	LOC112448019
7	86900001	86950000	2.83	RASA1
21	31700001	31750000	2.83	SCAPER
10	5460001	5510000	2.82	HRH2
9	22800001	22850000	2.8	UBE3D
9	22800001	22850000	2.8	UBE3D
2	64280001	64330000	2.8	NCKAP5
2	84900001	84950000	2.79	HECW2
4	9860001	9910000	2.78	RBM48
4	9860001	9910000	2.78	PEX1
4	9860001	9910000	2.78	LOC524650
4	9860001	9910000	2.78	FAM133B
11	14640001	14690000	2.78	MEMO1
11	14640001	14690000	2.78	DPY30
21	51640001	51690000	2.77	LRFN5
17	12680001	12730000	2.77	MMAA
5	35420001	35470000	2.76	NELL2
3	28920001	28970000	2.76	TRIM33
2	84880001	84930000	2.75	HECW2
24	32540001	32590000	2.75	TTC39C
24	32540001	32590000	2.75	CABYR
9	22840001	22890000	2.73	UBE3D
9	22840001	22890000	2.73	UBE3D
8	101560001	101610000	2.73	SUSD1
8	101560001	101610000	2.73	LOC112447949
7	87040001	87090000	2.73	CCNH
5	97760001	97810000	2.73	BCL2L14
2	38580001	38630000	2.73	ACVR1
21	31840001	31890000	2.73	SCAPER
21	31740001	31790000	2.73	SCAPER
24	8480001	8530000	2.72	TMX3
18	57440001	57490000	2.72	TRNAG-CCC
18	57440001	57490000	2.72	SIGLEC8
18	57440001	57490000	2.72	SIGLEC10
18	57440001	57490000	2.72	NKG7
18	57440001	57490000	2.72	LIM2
18	57440001	57490000	2.72	C18H19orf84
5	35400001	35450000	2.71	NELL2
18	57420001	57470000	2.71	VSIG10L
18	57420001	57470000	2.71	TRNAG-CCC
18	57420001	57470000	2.71	SIGLEC10
18	57420001	57470000	2.71	NKG7
18	57420001	57470000	2.71	LIM2
18	57420001	57470000	2.71	ETFB
18	57420001	57470000	2.71	CLDND2
18	57420001	57470000	2.71	C18H19orf84
4	9960001	10010000	2.7	CDK6
4	9780001	9830000	2.7	PEX1
3	7000001	7050000	2.7	UHMK1
3	28740001	28790000	2.7	DENND2C
3	28740001	28790000	2.7	BCAS2
8	97000001	97050000	2.69	RAD23B
2	90720001	90770000	2.69	SUMO1
2	90720001	90770000	2.69	LOC112443644
2	90720001	90770000	2.69	KIAA2012
10	90940001	90990000	2.69	NRXN3
18	51740001	51790000	2.68	ZNF575
18	51740001	51790000	2.68	XRCC1
18	51740001	51790000	2.68	LOC616860
18	51740001	51790000	2.68	LOC506634
17	580001	630000	2.68	CPE
21	31680001	31730000	2.67	SCAPER
10	43700001	43750000	2.67	PYGL
10	43700001	43750000	2.67	NIN
10	43700001	43750000	2.67	ABHD12B
8	101580001	101630000	2.66	SUSD1
8	101580001	101630000	2.66	LOC112447949
3	28900001	28950000	2.66	TRIM33
3	28900001	28950000	2.66	LOC112445969
17	43440001	43490000	2.66	ASIC5
15	84700001	84750000	2.66	LOC509025
15	84700001	84750000	2.66	LOC112441561
4	99220001	99270000	2.64	CNOT4
2	84860001	84910000	2.64	HECW2
2	84780001	84830000	2.64	HECW2
21	31900001	31950000	2.64	SCAPER
16	44920001	44970000	2.64	RERE
16	44920001	44970000	2.64	LOC104974445
3	28720001	28770000	2.63	DENND2C
3	28720001	28770000	2.63	BCAS2
2	90740001	90790000	2.63	SUMO1
2	90740001	90790000	2.63	NOP58
2	90740001	90790000	2.63	LOC112443644
21	31800001	31850000	2.63	SCAPER
2	118000001	118050000	2.63	LOC112443688
2	118000001	118050000	2.63	FBXO36
17	55240001	55290000	2.63	ATXN2
2	84840001	84890000	2.62	HECW2
11	14720001	14770000	2.62	SPAST
11	14720001	14770000	2.62	SLC30A6
9	22820001	22870000	2.61	UBE3D
9	22820001	22870000	2.61	UBE3D
9	22760001	22810000	2.61	UBE3D
9	22760001	22810000	2.61	UBE3D
9	22760001	22810000	2.61	LOC112448019
9	22760001	22810000	2.61	LOC112448019
2	60300001	60350000	2.61	THSD7B
2	60300001	60350000	2.61	LOC785761
10	90680001	90730000	2.61	NRXN3
4	99100001	99150000	2.6	LOC100298868
2	6460001	6510000	2.6	PMS1
18	57360001	57410000	2.6	VSIG10L
18	57360001	57410000	2.6	SIGLECL1
18	57360001	57410000	2.6	LOC786386
18	57360001	57410000	2.6	IGLON5
17	55260001	55310000	2.6	ATXN2
11	14560001	14610000	2.6	MEMO1
11	14560001	14610000	2.6	LOC101906221
3	6980001	7030000	2.59	UHMK1
3	6980001	7030000	2.59	TRNAD-GUC
10	90600001	90650000	2.59	NRXN3
3	7020001	7070000	2.58	SH2D1B
3	6960001	7010000	2.58	UHMK1
3	6960001	7010000	2.58	TRNAD-GUC
27	28420001	28470000	2.58	NRG1
2	6480001	6530000	2.58	PMS1
21	31820001	31870000	2.58	SCAPER
17	560001	610000	2.58	CPE
18	62040001	62090000	2.57	UBE2S
18	62040001	62090000	2.57	SHISA7
18	62040001	62090000	2.57	LOC112442382
18	62040001	62090000	2.57	ISOC2
17	55280001	55330000	2.57	BRAP
17	55280001	55330000	2.57	ATXN2
16	28240001	28290000	2.57	DNAH14
10	43680001	43730000	2.57	NIN
3	70720001	70770000	2.56	LRRIQ3
3	28700001	28750000	2.56	DENND2C
24	32440001	32490000	2.56	OSBPL1A
24	32440001	32490000	2.56	LOC112444241
18	62020001	62070000	2.56	ZNF628
18	62020001	62070000	2.56	SSC5D
18	62020001	62070000	2.56	SHISA7
18	62020001	62070000	2.56	NAT14
18	62020001	62070000	2.56	ISOC2
11	25980001	26030000	2.56	PLEKHH2
11	25980001	26030000	2.56	DYNC2LI1
3	28760001	28810000	2.55	BCAS2
2	118020001	118070000	2.55	SLC16A14
2	118020001	118070000	2.55	LOC112443688
2	118020001	118070000	2.55	FBXO36
16	28220001	28270000	2.55	DNAH14
10	43720001	43770000	2.55	PYGL
10	43720001	43770000	2.55	ABHD12B
3	28800001	28850000	2.54	TRIM33
2	90760001	90810000	2.54	SUMO1
2	90760001	90810000	2.54	NOP58
2	90760001	90810000	2.54	LOC112443676
2	90760001	90810000	2.54	LOC112443674
2	90760001	90810000	2.54	LOC112443666
2	90760001	90810000	2.54	LOC112443665
27	30660001	30710000	2.54	LOC112444674
17	2040001	2090000	2.54	NPY2R
3	28880001	28930000	2.53	TRIM33
3	28880001	28930000	2.53	LOC112445969
2	64340001	64390000	2.53	NCKAP5
16	44840001	44890000	2.53	RERE
1	64080001	64130000	2.53	LOC101902067
1	64080001	64130000	2.53	ARHGAP31
11	26000001	26050000	2.53	DYNC2LI1
11	26000001	26050000	2.53	ABCG5
29	12100001	12150000	2.52	DLG2
18	48360001	48410000	2.52	RYR1
18	48360001	48410000	2.52	MAP4K1
18	48360001	48410000	2.52	EIF3K
18	48360001	48410000	2.52	ACTN4
17	55220001	55270000	2.52	ATXN2
17	540001	590000	2.52	CPE
17	43460001	43510000	2.52	ASIC5
16	44980001	45030000	2.52	RERE
10	5440001	5490000	2.52	HRH2
4	99120001	99170000	2.51	LOC100298868
21	31780001	31830000	2.51	SCAPER
15	4520001	4570000	2.51	PDGFD
15	4520001	4570000	2.51	LOC112441601
10	90720001	90770000	2.51	NRXN3
9	22940001	22990000	2.5	UBE3D
9	22940001	22990000	2.5	UBE3D
9	22940001	22990000	2.5	DOPEY1
9	22940001	22990000	2.5	DOPEY1
3	9160001	9210000	2.5	SLAMF6
3	9160001	9210000	2.5	LOC112445930
21	31760001	31810000	2.5	SCAPER
19	760001	810000	2.5	CA10
16	44940001	44990000	2.5	RERE
16	44940001	44990000	2.5	LOC104974445
1	64060001	64110000	2.5	LOC101902067
1	64060001	64110000	2.5	ARHGAP31
10	90740001	90790000	2.5	NRXN3
5	66980001	67030000	2.49	LOC112446615
5	35380001	35430000	2.49	NELL2
22	10320001	10370000	2.49	LRRFIP2
22	10320001	10370000	2.49	LOC100848011
18	51720001	51770000	2.49	ZNF575
18	51720001	51770000	2.49	XRCC1
18	51720001	51770000	2.49	LOC506634
18	51720001	51770000	2.49	ETHE1
18	36360001	36410000	2.49	UTP4
18	36360001	36410000	2.49	SNTB2
18	36360001	36410000	2.49	LOC112442298
18	36360001	36410000	2.49	LOC100847995
17	600001	650000	2.49	CPE
12	48800001	48850000	2.49	KLF12
7	3660001	3710000	2.48	LPAR2
7	3660001	3710000	2.48	GMIP
7	3660001	3710000	2.48	ATP13A1
5	35440001	35490000	2.48	NELL2
3	6920001	6970000	2.48	UAP1
3	28580001	28630000	2.48	NRAS
3	28580001	28630000	2.48	CSDE1
22	54220001	54270000	2.48	ZDHHC3
22	54220001	54270000	2.48	TMEM42
7	96380001	96430000	2.47	LNPEP
4	99300001	99350000	2.47	CNOT4
18	25320001	25370000	2.47	CCL22
16	44960001	45010000	2.47	RERE
16	44960001	45010000	2.47	LOC104974445
1	64020001	64070000	2.47	B4GALT4
15	84420001	84470000	2.47	OR4A16
15	55420001	55470000	2.47	UVRAG
11	103060001	103110000	2.47	RALGDS
11	103060001	103110000	2.47	CEL
8	97020001	97070000	2.46	RAD23B
8	81780001	81830000	2.46	FANCC
7	3680001	3730000	2.46	PBX4
7	3680001	3730000	2.46	LPAR2
7	3680001	3730000	2.46	LOC112447655
7	3680001	3730000	2.46	GMIP
7	3680001	3730000	2.46	ATP13A1
5	83800001	83850000	2.46	SSPN
5	83800001	83850000	2.46	MIR2436
5	83800001	83850000	2.46	LOC107132515
5	83800001	83850000	2.46	BHLHE41
24	32600001	32650000	2.46	TTC39C
1	64260001	64310000	2.46	TIMMDC1
1	64260001	64310000	2.46	POGLUT1
1	64260001	64310000	2.46	LOC112447304
1	64260001	64310000	2.46	CD80
11	14740001	14790000	2.46	SPAST
11	14740001	14790000	2.46	SLC30A6
5	66960001	67010000	2.45	LOC112446615
3	9220001	9270000	2.45	VANGL2
17	12720001	12770000	2.45	SMAD1
17	12720001	12770000	2.45	MIR2284G
5	26780001	26830000	2.44	ZNF740
5	26780001	26830000	2.44	RARG
5	26780001	26830000	2.44	ITGB7
5	26780001	26830000	2.44	CSAD
4	9880001	9930000	2.44	LOC524650
4	9880001	9930000	2.44	FAM133B
4	9880001	9930000	2.44	CDK6
3	28860001	28910000	2.44	TRIM33
3	28860001	28910000	2.44	LOC112445969
3	28560001	28610000	2.44	SIKE1
3	28560001	28610000	2.44	CSDE1
2	60320001	60370000	2.44	THSD7B
23	32300001	32350000	2.44	CARMIL1
18	57460001	57510000	2.44	SIGLEC8
18	57460001	57510000	2.44	SIGLEC10
18	57460001	57510000	2.44	LOC618268
18	57460001	57510000	2.44	LOC112442222
18	36380001	36430000	2.44	SNTB2
18	36380001	36430000	2.44	LOC112442298
18	36380001	36430000	2.44	LOC100847995
1	64280001	64330000	2.44	TIMMDC1
1	64280001	64330000	2.44	LOC112447304
1	64280001	64330000	2.44	CD80
16	28260001	28310000	2.44	DNAH14
1	124800001	124850000	2.44	LOC112448367
10	61780001	61830000	2.44	LOC112448492
10	61780001	61830000	2.44	FBN1
3	6940001	6990000	2.43	UHMK1
3	6940001	6990000	2.43	TRNAD-GUC
29	11980001	12030000	2.43	DLG2
27	28440001	28490000	2.43	NRG1
27	28400001	28450000	2.43	NRG1
2	6500001	6550000	2.43	PMS1
26	18740001	18790000	2.43	UBTD1
26	18740001	18790000	2.43	HOGA1
26	18740001	18790000	2.43	C26H10orf62
26	18740001	18790000	2.43	ANKRD2
25	1720001	1770000	2.43	PGP
25	1720001	1770000	2.43	MLST8
25	1720001	1770000	2.43	MIR2382
25	1720001	1770000	2.43	MIR1842
25	1720001	1770000	2.43	LOC101906195
25	1720001	1770000	2.43	ECI1
25	1720001	1770000	2.43	E4F1
25	1720001	1770000	2.43	DNASE1L2
25	1720001	1770000	2.43	CASKIN1
25	1720001	1770000	2.43	BRICD5
18	51760001	51810000	2.43	XRCC1
18	51760001	51810000	2.43	LOC616860
18	51760001	51810000	2.43	LOC506634
1	64040001	64090000	2.43	LOC101902067
1	64040001	64090000	2.43	B4GALT4
1	64040001	64090000	2.43	ARHGAP31
15	4500001	4550000	2.43	PDGFD
13	32880001	32930000	2.43	CACNB2
5	26760001	26810000	2.42	RARG
5	26760001	26810000	2.42	MFSD5
5	26760001	26810000	2.42	LOC112446671
5	26760001	26810000	2.42	ITGB7
26	18580001	18630000	2.42	RRP12
26	18580001	18630000	2.42	FRAT2
2	38560001	38610000	2.42	ACVR1
1	124820001	124870000	2.42	C1H3orf58
8	81800001	81850000	2.41	FANCC
3	28940001	28990000	2.41	TRIM33
3	28820001	28870000	2.41	TRIM33
2	60280001	60330000	2.41	THSD7B
2	60280001	60330000	2.41	LOC785761
18	48480001	48530000	2.41	TRNAE-CUC
18	48480001	48530000	2.41	LGALS7B
18	48480001	48530000	2.41	LGALS7
18	48480001	48530000	2.41	CAPN12
13	34380001	34430000	2.41	ZNF438
10	61760001	61810000	2.41	LOC112448492
10	61760001	61810000	2.41	FBN1
4	99200001	99250000	2.4	CNOT4
3	28840001	28890000	2.4	TRIM33
29	33840001	33890000	2.4	OPCML
27	30640001	30690000	2.4	LOC112444674
25	180001	230000	2.4	NPRL3
25	180001	230000	2.4	HBZ
25	180001	230000	2.4	HBQ1
25	180001	230000	2.4	HBM
25	180001	230000	2.4	HBA1
25	180001	230000	2.4	HBA
22	10340001	10390000	2.4	LRRFIP2
22	10340001	10390000	2.4	LOC100848011
17	43480001	43530000	2.4	GUCY1B1
17	43480001	43530000	2.4	ASIC5
15	84720001	84770000	2.4	LOC112441561
15	55400001	55450000	2.4	UVRAG
8	101300001	101350000	2.39	UGCG
3	6900001	6950000	2.39	UAP1
24	32420001	32470000	2.39	TRNAC-GCA
24	32420001	32470000	2.39	OSBPL1A
22	25120001	25170000	2.39	CNTN6
19	15980001	16030000	2.39	ASIC2
18	48460001	48510000	2.39	TRNAE-CUC
18	48460001	48510000	2.39	LGALS7
18	48460001	48510000	2.39	CAPN12
18	48460001	48510000	2.39	ACTN4
16	44600001	44650000	2.39	RERE
16	44600001	44650000	2.39	LOC112441839
1	64100001	64150000	2.39	ARHGAP31
16	28120001	28170000	2.39	DNAH14
11	14120001	14170000	2.39	XDH
11	14120001	14170000	2.39	FAM136A
29	12120001	12170000	2.38	DLG2
29	11960001	12010000	2.38	DLG2
2	90780001	90830000	2.38	NOP58
2	90780001	90830000	2.38	LOC112443676
2	90780001	90830000	2.38	LOC112443674
2	90780001	90830000	2.38	LOC112443666
2	90780001	90830000	2.38	LOC112443665
19	35640001	35690000	2.38	SPAG9
11	28020001	28070000	2.38	SRBD1
10	90700001	90750000	2.38	NRXN3
26	18600001	18650000	2.37	RRP12
26	18600001	18650000	2.37	PGAM1
21	57880001	57930000	2.37	BTBD7
19	740001	790000	2.37	CA10
19	15920001	15970000	2.37	LOC112442773
17	55300001	55350000	2.37	LOC513508
17	55300001	55350000	2.37	BRAP
16	28160001	28210000	2.37	DNAH14
3	28680001	28730000	2.36	DENND2C
2	97640001	97690000	2.36	UNC80
25	200001	250000	2.36	LUC7L
25	200001	250000	2.36	HBQ1
25	200001	250000	2.36	HBM
25	200001	250000	2.36	HBA1
25	200001	250000	2.36	HBA
17	43420001	43470000	2.36	ASIC5
13	32860001	32910000	2.36	CACNB2
3	28460001	28510000	2.35	SYCP1
3	28460001	28510000	2.35	LOC112445870
27	28380001	28430000	2.35	NRG1
14	51400001	51450000	2.35	LOC112449555
13	32820001	32870000	2.35	CACNB2
8	101600001	101650000	2.34	PTBP3
8	101600001	101650000	2.34	LOC112447949
4	9980001	10030000	2.34	CDK6
3	70700001	70750000	2.34	LRRIQ3
3	7040001	7090000	2.34	SH2D1B
22	54160001	54210000	2.34	ZDHHC3
22	54160001	54210000	2.34	LOC100847326
22	54160001	54210000	2.34	EXOSC7
22	54160001	54210000	2.34	CLEC3B
20	25480001	25530000	2.34	NDUFS4
16	57360001	57410000	2.34	COP1
16	28200001	28250000	2.34	DNAH14
13	51660001	51710000	2.34	ATRN
13	32800001	32850000	2.34	CACNB2
11	14540001	14590000	2.34	MEMO1
11	14540001	14590000	2.34	LOC101906221
10	79600001	79650000	2.34	ZFYVE26
10	43740001	43790000	2.34	PYGL
10	43740001	43790000	2.34	ABHD12B
5	26800001	26850000	2.33	ZNF740
5	26800001	26850000	2.33	ITGB7
5	26800001	26850000	2.33	CSAD
2	99720001	99770000	2.33	ERBB4
26	18720001	18770000	2.33	UBTD1
26	18720001	18770000	2.33	ANKRD2
21	31660001	31710000	2.33	SCAPER
15	55360001	55410000	2.33	UVRAG
7	9880001	9930000	2.32	LOC788031
7	9880001	9930000	2.32	LOC101903003
5	118300001	118350000	2.32	LOC112446791
5	118300001	118350000	2.32	FAM19A5
4	96260001	96310000	2.32	PLXNA4
29	33860001	33910000	2.32	OPCML
2	90700001	90750000	2.32	SUMO1
2	90700001	90750000	2.32	LOC112443644
2	90700001	90750000	2.32	KIAA2012
25	220001	270000	2.32	LUC7L
25	220001	270000	2.32	HBQ1
25	220001	270000	2.32	HBA1
20	25500001	25550000	2.32	NDUFS4
19	780001	830000	2.32	CA10
19	16000001	16050000	2.32	ASIC2
17	520001	570000	2.32	MSMO1
16	45000001	45050000	2.32	SLC45A1
16	45000001	45050000	2.32	RERE
13	32840001	32890000	2.32	CACNB2
9	22740001	22790000	2.31	UBE3D
9	22740001	22790000	2.31	UBE3D
5	83740001	83790000	2.31	SSPN
2	99740001	99790000	2.31	ERBB4
28	22280001	22330000	2.31	CTNNA3
23	32280001	32330000	2.31	CARMIL1
16	57380001	57430000	2.31	LOC101902053
16	57380001	57430000	2.31	COP1
1	64200001	64250000	2.31	TMEM39A
1	64200001	64250000	2.31	POGLUT1
1	64200001	64250000	2.31	ARHGAP31
1	64000001	64050000	2.31	UPK1B
1	64000001	64050000	2.31	B4GALT4
13	38000001	38050000	2.31	RRBP1
13	34280001	34330000	2.31	ZNF438
11	103080001	103130000	2.31	RALGDS
10	90960001	91010000	2.31	NRXN3
5	83820001	83870000	2.3	SSPN
5	83820001	83870000	2.3	RASSF8
5	83820001	83870000	2.3	MIR2436
5	83820001	83870000	2.3	BHLHE41
5	83780001	83830000	2.3	SSPN
5	83780001	83830000	2.3	MIR2436
5	83780001	83830000	2.3	LOC107132515
5	83780001	83830000	2.3	BHLHE41
5	118320001	118370000	2.3	LOC112446791
5	118320001	118370000	2.3	FAM19A5
21	57860001	57910000	2.3	BTBD7
16	44620001	44670000	2.3	RERE
16	28140001	28190000	2.3	DNAH14
13	77940001	77990000	2.3	SPATA2
13	77940001	77990000	2.3	SLC9A8
13	77940001	77990000	2.3	LOC112449243
9	8640001	8690000	2.29	LOC104969496
9	8640001	8690000	2.29	LOC104969496
9	8640001	8690000	2.29	LMBRD1
9	8640001	8690000	2.29	LMBRD1
4	99400001	99450000	2.29	NUP205
2	84760001	84810000	2.29	HECW2
1	64240001	64290000	2.29	TMEM39A
1	64240001	64290000	2.29	TIMMDC1
1	64240001	64290000	2.29	POGLUT1
16	28280001	28330000	2.29	DNAH14
16	28180001	28230000	2.29	DNAH14
13	32900001	32950000	2.29	CACNB2
9	8620001	8670000	2.28	LMBRD1
9	8620001	8670000	2.28	LMBRD1
5	26740001	26790000	2.28	RARG
5	26740001	26790000	2.28	MFSD5
5	26740001	26790000	2.28	LOC112446671
5	26740001	26790000	2.28	ESPL1
3	28600001	28650000	2.28	NRAS
3	28600001	28650000	2.28	CSDE1
3	28600001	28650000	2.28	AMPD1
27	19200001	19250000	2.28	LOC107131907
27	19200001	19250000	2.28	ASAH1
27	19180001	19230000	2.28	LOC112444676
27	19180001	19230000	2.28	LOC112444675
27	19180001	19230000	2.28	LOC107131907
27	19180001	19230000	2.28	FRG1
27	19180001	19230000	2.28	ASAH1
20	25460001	25510000	2.28	NDUFS4
4	99080001	99130000	2.27	LOC100298868
3	6880001	6930000	2.27	UAP1
2	97660001	97710000	2.27	UNC80
2	60220001	60270000	2.27	THSD7B
20	760001	810000	2.27	SLIT3
19	1320001	1370000	2.27	CA10
18	48340001	48390000	2.27	RYR1
18	48340001	48390000	2.27	MAP4K1
18	48340001	48390000	2.27	EIF3K
18	25400001	25450000	2.27	COQ9
18	25400001	25450000	2.27	CIAPIN1
18	25400001	25450000	2.27	CCL17
16	43560001	43610000	2.27	TRNAG-CCC
16	43560001	43610000	2.27	RBP7
16	43560001	43610000	2.27	NMNAT1
16	43560001	43610000	2.27	LZIC
16	43560001	43610000	2.27	LOC112441838
15	84680001	84730000	2.27	LOC617614
15	84680001	84730000	2.27	LOC509025
10	5480001	5530000	2.27	HRH2
8	23440001	23490000	2.26	FOCAD
8	101320001	101370000	2.26	UGCG
2	6440001	6490000	2.26	PMS1
21	54680001	54730000	2.26	TOGARAM1
21	54680001	54730000	2.26	KLHL28
21	54680001	54730000	2.26	C21H14orf28
15	55380001	55430000	2.26	UVRAG
11	14520001	14570000	2.26	MEMO1
9	8700001	8750000	2.25	LMBRD1
9	8700001	8750000	2.25	LMBRD1
7	96400001	96450000	2.25	LNPEP
28	5640001	5690000	2.25	MAP10
27	28460001	28510000	2.25	NRG1
26	18620001	18670000	2.25	ZDHHC16
26	18620001	18670000	2.25	RRP12
26	18620001	18670000	2.25	PGAM1
26	18620001	18670000	2.25	EXOSC1
23	32360001	32410000	2.25	CARMIL1
2	112880001	112930000	2.25	DOCK10
19	52160001	52210000	2.25	LOC509283
14	51380001	51430000	2.25	LOC112449555
11	103040001	103090000	2.25	RALGDS
11	103040001	103090000	2.25	GTF3C5
11	103040001	103090000	2.25	CEL
9	23000001	23050000	2.24	DOPEY1
9	23000001	23050000	2.24	DOPEY1
4	99380001	99430000	2.24	NUP205
22	25100001	25150000	2.24	CNTN6
2	118040001	118090000	2.24	SLC16A14
2	118040001	118090000	2.24	FBXO36
18	48440001	48490000	2.24	CAPN12
18	48440001	48490000	2.24	ACTN4
16	44640001	44690000	2.24	RERE
1	64220001	64270000	2.24	TMEM39A
1	64220001	64270000	2.24	POGLUT1
10	79580001	79630000	2.24	ZFYVE26
10	79580001	79630000	2.24	RDH12
10	5020001	5070000	2.24	SIMC1
10	5020001	5070000	2.24	KIAA1191
10	43760001	43810000	2.24	PYGL
10	43760001	43810000	2.24	LOC107132849
8	81820001	81870000	2.23	FANCC
8	101540001	101590000	2.23	SUSD1
5	35460001	35510000	2.23	NELL2
4	27840001	27890000	2.23	FERD3L
22	1100001	1150000	2.23	EGFR
21	35740001	35790000	2.23	MIR2888-1
17	12660001	12710000	2.23	MMAA
1	64120001	64170000	2.23	ARHGAP31
8	94380001	94430000	2.22	OR13C3
8	94380001	94430000	2.22	LOC789787
8	81760001	81810000	2.22	FANCC
5	35360001	35410000	2.22	NELL2
4	99140001	99190000	2.22	LOC100298868
4	99140001	99190000	2.22	CNOT4
24	7360001	7410000	2.22	LOC101907606
24	7360001	7410000	2.22	DOK6
24	7360001	7410000	2.22	CD226
22	10300001	10350000	2.22	LRRFIP2
22	10300001	10350000	2.22	LOC100848011
21	51620001	51670000	2.22	LRFN5
21	51620001	51670000	2.22	LOC112443348
15	4480001	4530000	2.22	PDGFD
10	100260001	100310000	2.22	ZC3H14
10	100260001	100310000	2.22	EML5
5	1980001	2030000	2.21	TRHDE
3	9060001	9110000	2.21	LOC112445929
3	9060001	9110000	2.21	CD84
29	12080001	12130000	2.21	DLG2
27	19320001	19370000	2.21	PCM1
27	19320001	19370000	2.21	MIR2398
27	19320001	19370000	2.21	FGL1
25	19020001	19070000	2.21	ZP2
25	19020001	19070000	2.21	ANKS4B
25	1700001	1750000	2.21	TRAF7
25	1700001	1750000	2.21	PGP
25	1700001	1750000	2.21	MLST8
25	1700001	1750000	2.21	MIR2382
25	1700001	1750000	2.21	MIR1842
25	1700001	1750000	2.21	LOC101906195
25	1700001	1750000	2.21	CASKIN1
25	1700001	1750000	2.21	BRICD5
22	1120001	1170000	2.21	EGFR
18	62000001	62050000	2.21	ZNF628
18	62000001	62050000	2.21	SSC5D
18	62000001	62050000	2.21	NAT14
18	62000001	62050000	2.21	LOC112442464
17	55320001	55370000	2.21	LOC513508
17	55320001	55370000	2.21	BRAP
16	64580001	64630000	2.21	SMG7
16	64580001	64630000	2.21	NCF2
1	64180001	64230000	2.21	TMEM39A
1	64180001	64230000	2.21	ARHGAP31
16	28300001	28350000	2.21	DNAH14
13	34300001	34350000	2.21	ZNF438
9	8660001	8710000	2.2	LOC104969496
9	8660001	8710000	2.2	LOC104969496
9	8660001	8710000	2.2	LMBRD1
9	8660001	8710000	2.2	LMBRD1
7	96360001	96410000	2.2	LNPEP
7	86880001	86930000	2.2	RASA1
3	94520001	94570000	2.2	OSBPL9
3	94520001	94570000	2.2	NRDC
3	30560001	30610000	2.2	PPM1J
3	30560001	30610000	2.2	FAM19A3
3	28300001	28350000	2.2	TSPAN2
3	28300001	28350000	2.2	TSHB
3	28300001	28350000	2.2	SYCP1
27	19220001	19270000	2.2	PCM1
27	19220001	19270000	2.2	ASAH1
18	57480001	57530000	2.2	ZNF175
18	57480001	57530000	2.2	SIGLEC8
18	57480001	57530000	2.2	LOC618268
18	57480001	57530000	2.2	LOC112442222
17	43500001	43550000	2.2	GUCY1B1
16	43540001	43590000	2.2	TRNAG-CCC
16	43540001	43590000	2.2	RBP7
16	43540001	43590000	2.2	NMNAT1
16	43540001	43590000	2.2	LOC112441838
13	51680001	51730000	2.2	ATRN
4	9940001	9990000	2.19	CDK6
29	17940001	17990000	2.19	THRSP
29	17940001	17990000	2.19	NDUFC2
29	17940001	17990000	2.19	ALG8
2	69640001	69690000	2.19	CCDC93
25	16540001	16590000	2.19	SMG1
15	10800001	10850000	2.19	LOC104974169
14	60680001	60730000	2.19	RIMS2
12	13100001	13150000	2.19	EPSTI1
12	13100001	13150000	2.19	DNAJC15
11	43500001	43550000	2.19	PAPOLG
11	25720001	25770000	2.19	THADA
9	8680001	8730000	2.18	LOC104969496
9	8680001	8730000	2.18	LOC104969496
9	8680001	8730000	2.18	LMBRD1
9	8680001	8730000	2.18	LMBRD1
5	4740001	4790000	2.18	LOC112446641
5	4740001	4790000	2.18	CAPS2
4	96580001	96630000	2.18	CHCHD3
4	96240001	96290000	2.18	PLXNA4
3	28540001	28590000	2.18	SIKE1
3	28540001	28590000	2.18	CSDE1
29	12140001	12190000	2.18	DLG2
29	12000001	12050000	2.18	DLG2
19	35620001	35670000	2.18	SPAG9
19	15940001	15990000	2.18	LOC112442773
17	55200001	55250000	2.18	ATXN2
13	34360001	34410000	2.18	ZNF438
13	34260001	34310000	2.18	ZNF438
10	5420001	5470000	2.18	HRH2
7	85240001	85290000	2.17	LOC112447639
5	83720001	83770000	2.17	SSPN
4	99180001	99230000	2.17	CNOT4
3	8720001	8770000	2.17	LY9
3	8720001	8770000	2.17	CD244
3	7060001	7110000	2.17	SH2D1B
3	7060001	7110000	2.17	C3H1orf226
2	97620001	97670000	2.17	UNC80
25	9060001	9110000	2.17	LOC112444367
19	35660001	35710000	2.17	SPAG9
16	44820001	44870000	2.17	RERE
15	55440001	55490000	2.17	UVRAG
1	43020001	43070000	2.17	ST3GAL6
10	5100001	5150000	2.17	SIMC1
10	5040001	5090000	2.17	SIMC1
8	94400001	94450000	2.16	OR13C8
8	94400001	94450000	2.16	LOC789787
8	12740001	12790000	2.16	LOC112447773
7	40001	90000	2.16	LOC112447312
5	26440001	26490000	2.16	ATF7
4	9760001	9810000	2.16	PEX1
4	9760001	9810000	2.16	GATAD1
3	9240001	9290000	2.16	VANGL2
3	9240001	9290000	2.16	LOC101902818
3	28400001	28450000	2.16	SYCP1
3	28400001	28450000	2.16	LOC112446087
3	28380001	28430000	2.16	SYCP1
3	27980001	28030000	2.16	NGF
29	33820001	33870000	2.16	OPCML
2	91340001	91390000	2.16	NBEAL1
2	117980001	118030000	2.16	FBXO36
20	740001	790000	2.16	SLIT3
19	15900001	15950000	2.16	CCL2
16	43520001	43570000	2.16	RBP7
16	43520001	43570000	2.16	LOC112441838
16	43500001	43550000	2.16	UBE4B
16	43500001	43550000	2.16	RBP7
16	28100001	28150000	2.16	DNAH14
16	26940001	26990000	2.16	CAPN8
14	64360001	64410000	2.16	RGS22
10	60240001	60290000	2.16	ATP8B4
7	60001	110000	2.15	LOC112447312
7	3860001	3910000	2.15	GATAD2A
7	3640001	3690000	2.15	LOC112447319
7	3640001	3690000	2.15	ATP13A1
5	26420001	26470000	2.15	ATF7
19	15960001	16010000	2.15	LOC112442773
18	48380001	48430000	2.15	MAP4K1
18	48380001	48430000	2.15	LOC112442312
18	48380001	48430000	2.15	EIF3K
18	48380001	48430000	2.15	ACTN4
18	36120001	36170000	2.15	TRNAG-UCC
18	36120001	36170000	2.15	TANGO6
1	64300001	64350000	2.15	PLA1A
1	64300001	64350000	2.15	LOC112447304
1	64300001	64350000	2.15	CD80
1	64300001	64350000	2.15	ADPRH
14	80460001	80510000	2.15	LOC107133137
13	77920001	77970000	2.15	SLC9A8
13	38020001	38070000	2.15	RRBP1
13	38020001	38070000	2.15	BANF2
13	3180001	3230000	2.15	LOC112449245
10	5360001	5410000	2.15	CPLX2
5	83760001	83810000	2.14	SSPN
5	82880001	82930000	2.14	INTS13
5	26720001	26770000	2.14	PFDN5
5	26720001	26770000	2.14	MFSD5
5	26720001	26770000	2.14	LOC112446671
5	26720001	26770000	2.14	ESPL1
5	26720001	26770000	2.14	C5H12orf10
5	26700001	26750000	2.14	PFDN5
5	26700001	26750000	2.14	ESPL1
5	26700001	26750000	2.14	C5H12orf10
5	26700001	26750000	2.14	AAAS
3	9040001	9090000	2.14	LOC112445929
3	9040001	9090000	2.14	CD84
29	17960001	18010000	2.14	THRSP
29	17960001	18010000	2.14	NDUFC2
29	17960001	18010000	2.14	LOC112444864
29	17960001	18010000	2.14	ALG8
2	69720001	69770000	2.14	INSIG2
2	60260001	60310000	2.14	THSD7B
2	60260001	60310000	2.14	LOC785761
25	16520001	16570000	2.14	SMG1
22	580001	630000	2.14	VOPP1
22	25140001	25190000	2.14	CNTN6
19	35720001	35770000	2.14	SPAG9
19	35720001	35770000	2.14	LOC112442830
16	77040001	77090000	2.14	NEK7
16	64600001	64650000	2.14	SMG7
16	64600001	64650000	2.14	NCF2
16	23440001	23490000	2.14	EPRS
12	13080001	13130000	2.14	EPSTI1
8	81740001	81790000	2.13	FANCC
7	820001	870000	2.13	GFPT2
5	67000001	67050000	2.13	LOC112446615
5	67000001	67050000	2.13	C5H12orf42
3	28440001	28490000	2.13	SYCP1
3	28440001	28490000	2.13	LOC112445870
3	105420001	105470000	2.13	NFYC
3	105420001	105470000	2.13	MIR30E
3	105420001	105470000	2.13	MIR30C
3	105420001	105470000	2.13	KCNQ4
2	69660001	69710000	2.13	CCDC93
21	51500001	51550000	2.13	LRFN5
19	1340001	1390000	2.13	CA10
18	48420001	48470000	2.13	LOC112442312
18	48420001	48470000	2.13	ACTN4
1	124780001	124830000	2.13	LOC112448367
9	86580001	86630000	2.12	TAB2
9	86580001	86630000	2.12	TAB2
8	23500001	23550000	2.12	FOCAD
5	6000001	6050000	2.12	OSBPL8
5	6000001	6050000	2.12	LOC112446854
5	6000001	6050000	2.12	LOC112446644
28	11200001	11250000	2.12	TRNAC-GCA
27	28500001	28550000	2.12	NRG1
2	64360001	64410000	2.12	NCKAP5
19	56320001	56370000	2.12	SLC16A5
19	56320001	56370000	2.12	NT5C
19	56320001	56370000	2.12	LOC112442722
19	56320001	56370000	2.12	LOC112442720
19	56320001	56370000	2.12	ARMC7
18	36140001	36190000	2.12	TRNAG-UCC
18	36140001	36190000	2.12	TANGO6
15	9180001	9230000	2.12	CNTN5
10	5660001	5710000	2.12	SFXN1
10	100280001	100330000	2.12	ZC3H14
10	100280001	100330000	2.12	EML5
9	21540001	21590000	2.11	LOC112448171
9	21540001	21590000	2.11	LOC112448171
8	23460001	23510000	2.11	FOCAD
8	104140001	104190000	2.11	LOC104969458
8	104140001	104190000	2.11	LOC101908167
7	840001	890000	2.11	TRNAH-AUG
7	840001	890000	2.11	GFPT2
5	4720001	4770000	2.11	KCNC2
3	28260001	28310000	2.11	TSPAN2
3	28260001	28310000	2.11	TSHB
3	27960001	28010000	2.11	NGF
2	84960001	85010000	2.11	HECW2
28	22260001	22310000	2.11	CTNNA3
20	25440001	25490000	2.11	NDUFS4
19	800001	850000	2.11	CA10
17	2060001	2110000	2.11	NPY2R
16	28320001	28370000	2.11	DNAH14
15	55340001	55390000	2.11	UVRAG
13	77880001	77930000	2.11	SLC9A8
13	34400001	34450000	2.11	ZNF438
10	5000001	5050000	2.11	SIMC1
10	5000001	5050000	2.11	KIAA1191
8	23480001	23530000	2.1	FOCAD
8	23420001	23470000	2.1	LOC107132682
8	23420001	23470000	2.1	FOCAD
7	85520001	85570000	2.1	LOC112447614
3	94500001	94550000	2.1	OSBPL9
3	94500001	94550000	2.1	NRDC
3	28480001	28530000	2.1	LOC112445870
27	28520001	28570000	2.1	NRG1
24	4660001	4710000	2.1	TRNAA-CGC
23	32340001	32390000	2.1	CARMIL1
21	54880001	54930000	2.1	MIS18BP1
21	54880001	54930000	2.1	FANCM
16	44720001	44770000	2.1	RERE
15	59700001	59750000	2.1	LOC112441583
15	10820001	10870000	2.1	LOC104974169
14	80480001	80530000	2.1	LOC107133137
11	27860001	27910000	2.1	SRBD1
10	420001	470000	2.1	MCC
10	420001	470000	2.1	LOC112441527
10	100860001	100910000	2.1	FOXN3
5	83840001	83890000	2.09	RASSF8
4	99320001	99370000	2.09	CNOT4
3	28240001	28290000	2.09	TSPAN2
3	28240001	28290000	2.09	LOC112445967
3	105400001	105450000	2.09	NFYC
3	105400001	105450000	2.09	KCNQ4
25	1740001	1790000	2.09	RNPS1
25	1740001	1790000	2.09	PGP
25	1740001	1790000	2.09	MLST8
25	1740001	1790000	2.09	MIR2382
25	1740001	1790000	2.09	MIR1842
25	1740001	1790000	2.09	ECI1
25	1740001	1790000	2.09	E4F1
25	1740001	1790000	2.09	DNASE1L2
25	1740001	1790000	2.09	BRICD5
24	32400001	32450000	2.09	TRNAC-GCA
24	32400001	32450000	2.09	OSBPL1A
21	51480001	51530000	2.09	LRFN5
2	112900001	112950000	2.09	DOCK10
1	64140001	64190000	2.09	ARHGAP31
13	76080001	76130000	2.09	NCOA3
1	124840001	124890000	2.09	LOC100847509
1	124840001	124890000	2.09	C1H3orf58
11	14760001	14810000	2.09	SLC30A6
7	9800001	9850000	2.08	LOC788031
7	9800001	9850000	2.08	LOC516132
5	82860001	82910000	2.08	INTS13
5	82860001	82910000	2.08	FGFR1OP2
4	9720001	9770000	2.08	TMBIM7
4	9720001	9770000	2.08	MIR584-5
4	9720001	9770000	2.08	LOC104971926
4	9720001	9770000	2.08	GATAD1
4	9720001	9770000	2.08	ANKIB1
4	96560001	96610000	2.08	CHCHD3
3	6860001	6910000	2.08	UAP1
3	28280001	28330000	2.08	TSPAN2
3	28280001	28330000	2.08	TSHB
2	99700001	99750000	2.08	ERBB4
23	32320001	32370000	2.08	CARMIL1
22	25080001	25130000	2.08	CNTN6
2	101380001	101430000	2.08	SPAG16
18	36400001	36450000	2.08	TRNAE-UUC
18	36400001	36450000	2.08	SNTB2
18	36400001	36450000	2.08	LOC112442296
16	57340001	57390000	2.08	COP1
16	26960001	27010000	2.08	CAPN8
13	77900001	77950000	2.08	SLC9A8
13	34240001	34290000	2.08	ZNF438
1	15780001	15830000	2.08	NCAM2
1	121980001	122030000	2.08	PLSCR1
10	61800001	61850000	2.08	LOC112448492
10	61800001	61850000	2.08	FBN1

## Sheet: Table S10
Table S10. KEGG terms enriched in 248 genes of Weining cattle (compared to Wannan and Wenshan cattle)
Term	Database	ID	Input number	Background number	P-Value	Input
Purine metabolism	KEGG PATHWAY	bta00230	5	135	0.00181879	ADCY9|NT5C|DCK|GUCY1B1|XDH
MAPK signaling pathway	KEGG PATHWAY	bta04010	7	292	0.00268249	MAP4K1|RASGRF2|ERBB4|TAB2|FLT4|MAPK9|RASA1
Cell adhesion molecules (CAMs)	KEGG PATHWAY	bta04514	5	159	0.00360261	CD80|NRXN3|ITGB7|NCAM2|CD226
Inflammatory mediator regulation of TRP channels	KEGG PATHWAY	bta04750	4	103	0.00444719	ASIC5|MAPK9|PRKCE|ADCY9
Sphingolipid signaling pathway	KEGG PATHWAY	bta04071	4	120	0.00745752	MAPK9|PRKCE|ASAH1|CERS3
Cell cycle	KEGG PATHWAY	bta04110	4	123	0.00809945	CCNH|ESPL1|CREBBP|CDK6
Focal adhesion	KEGG PATHWAY	bta04510	5	198	0.00874891	ITGA1|FLT4|MAPK9|ITGB7|ACTN4
RNA degradation	KEGG PATHWAY	bta03018	3	79	0.0144048	EXOSC1|EXOSC7|CNOT6
Breast cancer	KEGG PATHWAY	bta05224	4	150	0.0155455	NCOA3|FRAT2|FLT4|CDK6
Ras signaling pathway	KEGG PATHWAY	bta04014	5	242	0.0189964	FLT4|MAPK9|PLA1A|RASGRF2|RASA1
Wnt signaling pathway	KEGG PATHWAY	bta04310	4	161	0.0195044	FRAT2|MAPK9|VANGL2|CREBBP
Pathways in cancer	KEGG PATHWAY	bta05200	8	539	0.0209259	NCOA3|ADCY9|MLH1|FRAT2|CDK6|FLT4|MAPK9|CREBBP
Endocrine resistance	KEGG PATHWAY	bta01522	3	94	0.0224317	NCOA3|MAPK9|ADCY9
Dilated cardiomyopathy (DCM)	KEGG PATHWAY	bta05414	3	99	0.025549	ITGA1|ADCY9|ITGB7
Tight junction	KEGG PATHWAY	bta04530	4	178	0.0267523	DLG2|MAPK9|PRKCE|ACTN4
Axon guidance	KEGG PATHWAY	bta04360	4	180	0.0276975	SEMA6D|SLIT3|RASA1|SEMA5B
NOD-like receptor signaling pathway	KEGG PATHWAY	bta04621	4	181	0.0281775	NLRC4|TAB2|MAPK9|CASR
Insulin resistance	KEGG PATHWAY	bta04931	3	110	0.0331826	GFPT2|MAPK9|PRKCE
Toll-like receptor signaling pathway	KEGG PATHWAY	bta04620	3	110	0.0331826	CD80|MAPK9|TAB2
Type II diabetes mellitus	KEGG PATHWAY	bta04930	2	46	0.0356107	MAPK9|PRKCE
Thyroid hormone signaling pathway	KEGG PATHWAY	bta04919	3	118	0.0393969	MED13L|NCOA3|CREBBP
Sphingolipid metabolism	KEGG PATHWAY	bta00600	2	49	0.0397726	ASAH1|CERS3

[truncated: 1 more sheets: Table S11]
